# Supplementary material for: Decreased testosterone levels after caponization leads to abdominal fat deposition in chickens
Source: BMC Genomics. 2018 May 9;19:344. doi: 10.1186/s12864-018-4737-3 (PMC5944178; doi:10.1186/s12864-018-4737-3)
Supplement: Supplementary file 1 — 872 DEGs between the capon and the control chicken groups. (XLS 311 kb) [file 12864_2018_4737_MOESM1_ESM.xls]

## Sheet: Additional file 1
The screened DEGs (FC≥1.5;P≤0.05) in this study
Gene	GeneSymbol	logFC	FC	PValue	ctrl_1	ctrl_2	ctrl_3	case_1	case_2	case_3	Description
ENSGALG00000015307	ABI3BP	-0.684701	0.622135	0.0356565	8.49021	9.69113	6.70959	7.5948	2.91025	5.58741	Target of Nesh-SH3
ENSGALG00000019663	ACBD7	-0.864547	0.549219	0.0476778	11.1192	12.3069	5.12608	3.48076	5.58624	7.34219	Acyl-CoA-binding protein
ENSGALG00000000755	ACER3	0.60528	1.52127	0.0170353	9.28912	7.92569	7.67707	12.5304	14.1814	12.9375	alkaline ceramidase 3
ENSGALG00000011706	ACKR4	1.27966	2.42781	0.00012709	28.4337	21.4006	19.6041	93.4297	33.3646	48.5922	C-C chemokine receptor type 11
ENSGALG00000001749	ACSBG2	1.08753	2.1251	0.00200967	12.365	6.9009	4.91274	26.2606	13.7057	14.0131	long-chain-fatty-acid-- ligase acsbg2
ENSGALG00000009844	ACTC1	-3.76863	0.073372	7.73e-11	2.18774	1.76048	1.38369	0.197416	0	0.183566	alpha cardiac muscle 1
ENSGALG00000010307	ACYP1	-0.999612	0.500135	0.0079124	15.4793	24.4511	10.6438	9.70631	7.52475	9.17829	acylphosphatase organ-common type isozyme variant 1
ENSGALG00000008976	ADAM22	1.28429	2.43562	0.0272121	1.536	0.590174	0.21409	1.70747	3.15452	1.19998	Disintegrin and metalloproteinase domain-containing protein 22
ENSGALG00000001544	ADAMTS10	-1.10979	0.46336	0.00220594	5.04569	3.58748	2.23284	1.65655	1.95559	1.6477	a disintegrin and metalloproteinase with thrombospondin motifs 10
ENSGALG00000006000	ADAMTS2	0.87824	1.83813	0.0023117	38.0766	35.5388	42.3135	95.9395	46.4398	79.7084	a disintegrin and metalloproteinase with thrombospondin motifs 2
ENSGALG00000008164	ADAMTS7	0.730073	1.65872	0.00129818	8.84912	8.83684	6.47223	15.5567	12.9159	13.3975	A disintegrin and metalloproteinase with thrombospondin motifs 7
ENSGALG00000006104	ADAMTSL3	-2.66875	0.157263	0.000167805	1.16332	2.54435	3.41002	0.881793	0.0252711	0.244026	adamts-like protein 3
ENSGALG00000024298	ADAMTSL5	-1.64713	0.319274	0.00390111	1.82209	3.98516	2.28568	0.800774	1.58754	0.328497	ADAMTS-like protein 5
ENSGALG00000021475	ADAR	-0.743775	0.597175	0.0335051	39.5276	53.9468	16.3764	19.1605	29.2058	20.3408	Double-stranded RNA-specific adenosine deaminase
ENSGALG00000019976	ADAT2	-0.802247	0.573455	0.0205278	19.8497	33.2161	28.6834	13.6347	21.1664	14.5146	trna-specific adenosine deaminase 2
ENSGALG00000005223	ADCYAP1R1	1.94682	3.85523	1.59e-05	2.02771	0.961148	2.26631	7.09918	9.50076	4.23427	pituitary adenylate cyclase-activating polypeptide type i receptor
ENSGALG00000023521	ADRA2A	1.29272	2.4499	0.0001182	6.30023	11.0707	13.3296	32.5522	18.785	27.1793	alpha-2a adrenergic receptor
ENSGALG00000019018	ADRB3	-1.41403	0.375261	0.00333914	9.00888	23.2426	4.62342	5.10336	5.33714	4.08408	Beta-4C adrenergic receptor
ENSGALG00000005518	ADRBK2	0.589707	1.50494	0.0134365	14.0459	15.731	18.7073	23.7292	31.5005	21.4493	Beta-adrenergic receptor kinase 2
ENSGALG00000026606	ADTRP	-1.52138	0.348353	2.93e-06	28.0677	22.7559	14.506	9.31553	4.3644	9.86352	androgen-dependent tfpi-regulating protein
ENSGALG00000002704	AFAP1L1	0.754043	1.68651	0.0103423	5.30377	7.7461	4.1613	12.9833	8.79802	8.61203	Actin filament-associated protein 1-like 1
ENSGALG00000016206	AGPAT3	0.646632	1.56551	0.0237222	4.24197	4.46317	3.25244	8.4839	5.99388	5.10906	1-acyl-sn-glycerol-3-phosphate acyltransferase gamma
ENSGALG00000029069	AHNAK	0.604647	1.52061	0.0111665	162.552	142.328	136.831	249.42	197.906	252.719	neuroblast differentiation-associated protein ahnak
ENSGALG00000011656	AHNAK2	0.757848	1.69097	0.00914962	48.6233	41.2191	76.3941	124.503	82.455	87.5656	Neuroblast differentiation-associated protein AHNAK
ENSGALG00000013780	AIG1	1.18361	2.27144	0.0250956	2.60909	2.05075	1.89216	7.56491	2.44069	5.52943	androgen-induced gene 1 protein
ENSGALG00000013481	Aiolos	1.00023	2.00032	0.0270202	2.97981	2.24031	2.40112	4.4535	8.73767	2.9505	zinc finger protein aiolos
ENSGALG00000014447	AK3	-0.673207	0.627111	0.0234981	16.4563	19.7419	23.1167	15.682	9.89747	13.1755	gtp:amp phosphotransferase mitochondrial isoform x1
ENSGALG00000022739	AKAP11	0.793497	1.73327	0.0165961	5.53222	2.79323	6.98079	6.12482	10.3401	11.241	A-kinase anchor protein 11
ENSGALG00000015147	ALDH1A1	0.704885	1.63002	0.0125846	8.80542	13.243	6.71633	19.132	12.5773	17.2667	retinal dehydrogenase 1 isoform x1
ENSGALG00000007129	ALDH6	-1.04247	0.485494	0.00384465	7.26243	15.1652	18.1546	6.00365	4.65365	9.93733	aldehyde dehydrogenase family 1 member a3 isoform x1
ENSGALG00000023542	ALPL	-0.89129	0.539132	0.00329931	13.4812	20.5325	13.3082	6.97945	9.47666	10.2887	alkaline tissue-nonspecific isozyme
ENSGALG00000009739	AMIGO2	-1.58817	0.332593	0.00334833	2.37904	2.68295	0.862662	0.782236	0.59917	0.661232	Amphoterin-induced protein 2
ENSGALG00000001880	AMY2A	1.42254	2.68058	0.00374688	1.13946	0.712045	0.73454	1.71272	2.53008	3.12178	pancreatic alpha-amylase-like
ENSGALG00000016330	angiopoietin-2	1.05782	2.08178	0.00451542	11.1012	4.30439	7.11067	7.96951	23.0657	17.8708	angiopoietin-2 isoform x2
ENSGALG00000007996	ANKRD44	0.613902	1.53039	0.0282835	10.6912	6.28163	10.2472	14.1284	18.5986	10.9477	Serine/threonine-protein phosphatase 6 regulatory ankyrin repeat subunit B
ENSGALG00000012104	ANLN	1.76948	3.40931	0.0019137	0.653254	0.227302	0.612526	3.19525	1.26491	0.858309	Actin-binding protein anillin
ENSGALG00000015148	ANXA1	0.645351	1.56412	0.0258283	518.024	469.636	291.22	870.35	507.522	701.661	annexin a1 isoform p37-like
ENSGALG00000007114	APOA1	-1.11737	0.460932	0.003774	17234.2	48451.3	14849.5	14183.5	11569.3	13172.7	apolipoprotein a-i
ENSGALG00000027272	APRT	-0.735282	0.6007	0.0113467	17.9321	31.7182	31.1104	15.8861	16.8353	18.1299	Adenine phosphoribosyltransferase
ENSGALG00000005209	AQP1	-0.827323	0.563574	0.000309973	123.529	97.0625	90.0746	63.3276	61.6005	57.7852	aquaporin-1
ENSGALG00000014343	ARAP2	0.692068	1.6156	0.0483656	3.51941	2.14718	2.37223	3.30732	7.25094	3.11646	Arf-GAP with Rho-GAP domain, ANK repeat and PH domain-containing protein 2
ENSGALG00000015077	ARHGAP31	0.720421	1.64766	0.0210047	41.3388	16.9568	43.3414	55.3815	61.6266	57.8365	Rho GTPase-activating protein 31
ENSGALG00000001192	ARHGAP32	0.871537	1.82961	0.00247674	2.93245	1.9545	1.51059	4.50816	4.72518	3.02468	rho gtpase-activating protein 32
ENSGALG00000025911	ARHGDIG	-0.953304	0.516448	0.00679712	19.7783	22.8103	16.0712	15.3413	7.36719	8.77702	Rho GDP-dissociation inhibitor 3
ENSGALG00000010352	ARHGEF26	-1.24692	0.421346	0.00286936	2.28965	2.96234	2.61937	1.35724	0.85396	1.21899	Rho guanine nucleotide exchange factor 26
ENSGALG00000014923	ARHGEF28	0.605342	1.52134	0.0240536	6.10724	3.41781	5.7975	6.61955	7.60056	10.0517	Rho-guanine nucleotide exchange factor
ENSGALG00000005481	ARHGEF3	0.591258	1.50656	0.0383446	8.97405	10.5031	10.064	11.4215	23.8662	11.6467	rho guanine nucleotide exchange factor 3
ENSGALG00000008557	ARL5B	0.644374	1.56306	0.00519459	20.5958	22.9234	19.7245	27.2192	38.3098	37.9642	adp-ribosylation factor-like protein 5b
ENSGALG00000016636	ARSH	0.974836	1.96542	0.00923144	5.1964	3.11754	4.09419	12.5987	5.98276	6.82025	arylsulfatase d-like
ENSGALG00000006443	ART1	0.944114	1.92401	0.0268493	3.08321	3.87745	1.98755	6.48811	6.74459	4.9703	gpi-anchored adp-ribosyltransferase
ENSGALG00000016302	ASAP1	0.72055	1.64781	0.00853829	2.62073	2.13541	2.57278	3.06383	5.37398	4.22761	Arf-GAP with SH3 domain, ANK repeat and PH domain-containing protein 1
ENSGALG00000010881	ASB2	1.33172	2.51702	0.0217106	1.19451	0.614718	0.498251	1.04175	3.68087	1.5233	ankyrin repeat and socs box protein 2
ENSGALG00000010837	ASB5	0.938675	1.91677	0.0190152	2.18801	2.99091	3.10303	6.12163	6.10885	4.37857	ankyrin repeat and socs box protein 5 isoform x1
ENSGALG00000002338	ASPM	1.53786	2.90363	0.000328572	0.354233	0.401725	0.592023	2.05808	1.29149	0.743886	Abnormal spindle-like microcephaly-associated protein homolog
ENSGALG00000004722	ASPN	0.982639	1.97608	0.000186687	15.4511	13.9186	10.1395	36.1507	22.2686	23.079	Asporin
ENSGALG00000001662	ATP10B	-4.0425	0.0606858	8.45e-06	0.151916	0.249196	0.195862	0.00908191	0.0218632	0	probable phospholipid-transporting atpase vb
ENSGALG00000016835	ATP11A	0.945499	1.92585	0.00111849	2.97381	1.7662	2.94164	5.8116	5.37187	4.27521	Probable phospholipid-transporting ATPase IH
ENSGALG00000006469	ATP12A	-5.59553	0.0206813	4.78e-10	0.466926	1.72824	2.03752	0	0.0827054	0	potassium-transporting atpase alpha chain 2-like
ENSGALG00000003601	ATP2B4	0.632544	1.5503	0.00808038	34.6761	32.0791	27.7814	60.6642	43.4677	48.785	plasma membrane calcium-transporting atpase 4
ENSGALG00000015868	ATP6V0D2	1.51181	2.85168	0.0210232	1.0675	1.25718	0.846952	5.02685	0.519978	3.87993	V-type proton ATPase subunit d 2
ENSGALG00000014236	ATP8A1	0.593418	1.50882	0.0448187	18.2918	11.3476	17.8024	17.7327	22.0396	34.6497	probable phospholipid-transporting atpase ia
ENSGALG00000009152	ATRNL1	-0.629055	0.6466	0.0413974	2.22349	2.67727	3.17165	1.95711	1.67487	1.81454	attractin-like protein 1
ENSGALG00000021843	AUH	-0.82632	0.563966	0.0059932	50.1113	42.7765	38.0738	28.5167	14.8497	38.4281	methylglutaconyl- mitochondrial
ENSGALG00000002477	B3GALT2	-1.66279	0.315828	0.0059357	4.63119	1.42998	5.76014	2.08462	0.501837	1.21148	beta- -galactosyltransferase 2
ENSGALG00000008758	B3GNT5	1.0113	2.01573	0.0101566	4.24065	2.88999	3.40719	5.23197	8.9864	8.13095	lactosylceramide -n-acetyl-beta-d-glucosaminyltransferase
ENSGALG00000007701	B3GNT7	-2.42307	0.186459	0.00196333	0.659183	3.72445	1.22759	0.490404	0.590284	0	udp- c:betagal beta- -n-acetylglucosaminyltransferase 7
ENSGALG00000016852	BAFF	1.28806	2.442	0.0283585	0.960538	1.20603	0.917332	1.61636	5.67283	0.751477	tumor necrosis factor ligand superfamily member 13b
ENSGALG00000026605	BAG2	-0.921195	0.528071	0.00864352	6.73418	9.89399	4.44052	4.67121	3.28477	3.65767	BAG family molecular chaperone regulator 2
ENSGALG00000025919	BAMBI	-0.965781	0.512001	0.0290362	1.44998	1.50219	1.13149	0.839456	0.922562	0.424217	bmp and activin membrane-bound inhibitor homolog
ENSGALG00000003695	Band	0.631348	1.54901	0.0473852	5.9339	5.52777	4.87361	9.7541	7.54036	9.13818	multiple inositol polyphosphate phosphatase 1
ENSGALG00000012188	BBS9	1.38249	2.60717	0.0152659	0.571413	0.148781	0.561302	1.6397	1.06515	0.78653	protein pthb1
ENSGALG00000007866	BCL11A	1.17831	2.26311	0.0141113	0.756066	0.85532	0.638647	2.94264	1.6209	0.782595	b-cell lymphoma leukemia 11a isoform x1
ENSGALG00000005266	BEAN1	-0.963451	0.512829	0.0303466	4.06307	6.17534	6.21506	3.03007	3.88505	1.91405	-
ENSGALG00000024357	B-G	-1.1022	0.465807	0.0183407	21.7876	37.3833	12.3108	4.98641	18.4137	7.3215	b-g
ENSGALG00000014164	BIK	1.24781	2.3748	0.00758408	1.47823	2.1309	2.59888	3.66343	6.96245	4.85562	-
ENSGALG00000008713	BIRC5	1.2003	2.29787	0.0363224	1.42265	4.56359	3.66838	12.9729	7.53453	3.1633	baculoviral iap repeat-containing protein 5
ENSGALG00000016661	BLK	1.0006	2.00083	0.0432708	1.65639	1.13941	0.723329	3.90981	2.21464	1.27718	tyrosine-protein kinase blk
ENSGALG00000010131	BTBD9	0.596365	1.5119	0.0162754	9.04425	6.33343	8.77051	11.8886	12.3302	14.2774	btb poz domain-containing protein 9
ENSGALG00000004958	BTK	0.742609	1.6732	0.0295717	7.3529	7.13305	4.2048	16.1366	9.08004	7.48245	tyrosine-protein kinase btk
ENSGALG00000008233	BUB1	1.29048	2.4461	0.022628	0.507043	0.585291	0.290541	1.96693	1.19998	0.407124	mitotic checkpoint serine threonine-protein kinase bub1-like
ENSGALG00000014555	C12ORF57	-0.635774	0.643595	0.0126328	142.069	169.778	100.443	104.501	98.415	74.9192	Protein C10
ENSGALG00000011690	C14orf79	0.889096	1.85201	0.0290439	1.51958	1.72331	1.08842	2.12642	2.98069	3.34754	Uncharacterized protein C14orf79 homolog
ENSGALG00000004622	C17H9ORF114	-0.672552	0.627396	0.00927391	22.0435	23.0973	19.6562	13.5613	17.5531	11.5518	Uncharacterized protein C9orf114
ENSGALG00000027232	C1QTNF2	-0.948124	0.518306	0.0307848	3.30554	5.42225	5.39822	4.1367	2.28346	1.22499	Complement C1q tumor necrosis factor-related protein 2
ENSGALG00000014515	C1QTNF7	-1.13588	0.455056	0.00736143	8.6667	14.5323	9.51838	3.25453	8.57387	3.92549	Complement C1q tumor necrosis factor-related protein 7
ENSGALG00000014603	C1S	-1.49973	0.35362	0.0044528	99.7774	221.971	23.5914	32.9047	52.969	42.1104	complement c1s subcomponent
ENSGALG00000013218	C3AR1	1.29978	2.46191	0.028974	3.93147	2.48038	0.877283	8.89507	8.53055	1.51299	c3a anaphylatoxin chemotactic receptor
ENSGALG00000014835	C7	-1.63182	0.322681	8.77e-08	184.723	241.884	168.763	86.7529	41.6604	71.8237	complement component c7
ENSGALG00000024004	C8G	-0.662843	0.631633	0.0385057	74.4051	96.7468	59.0564	57.9428	26.595	66.4735	Complement component C8 gamma chain
ENSGALG00000015862	CA2	-0.808692	0.570899	0.0289155	76.1706	71.0821	163.261	44.5349	99.1169	44.0547	carbonic anhydrase 2
ENSGALG00000012715	CAP2	-1.39237	0.380939	0.00216676	7.70893	7.43536	4.01261	3.75556	1.26793	2.50194	adenylyl cyclase-associated protein 2
ENSGALG00000001547	CAPZA1	0.695439	1.61938	0.0062225	44.4534	24.2196	36.3322	55.0488	62.2391	60.1884	f-actin-capping protein subunit alpha-1
ENSGALG00000004522	CASC5	1.27863	2.42608	0.027933	0.243776	0.177724	0.340485	1.03958	0.666582	0.22585	Protein CASC5
ENSGALG00000015351	CBLB	0.679942	1.60208	0.0273404	7.14873	4.14862	5.28687	6.83788	12.9265	8.11833	e3 ubiquitin-protein ligase cbl-b
ENSGALG00000005487	CCDC12	-0.621375	0.650051	0.00488395	49.495	55.2537	54.6465	35.7666	42.4888	30.4697	Coiled-coil domain-containing protein 12
ENSGALG00000015193	CCDC80	-0.677952	0.625052	0.00596935	85.9747	91.2089	100.089	67.8622	48.174	64.9643	coiled-coil domain-containing protein 80
ENSGALG00000000951	CCL4	1.42368	2.68268	0.0155345	9.09675	12.1746	7.92595	16.997	63.4278	9.66769	c-c motif chemokine 4 homolog
ENSGALG00000024470	CCLI5	1.92098	3.78681	0.000384947	32.1547	8.74529	27.4943	64.2222	180.5	28.9876	chemokine (c-c motif) ligand 13
ENSGALG00000011881	CCNA2	1.15002	2.21917	0.00713228	1.6137	1.17646	1.86712	4.31398	3.62053	2.85208	cyclin-a2
ENSGALG00000011733	CCR2	1.15757	2.23081	0.0123785	4.09003	2.20086	3.26434	8.75583	10.0159	3.68101	c-c chemokine receptor type 5-like
ENSGALG00000027572	CCR7	1.41531	2.66717	0.00157656	0.700085	0.832163	0.824114	2.21273	3.31172	1.11673	c-c chemokine receptor type 7
ENSGALG00000011954	CCR8	1.09414	2.13486	0.02415	1.48631	1.14379	1.63237	2.15885	5.70411	1.77482	c-c chemokine receptor type 8-like
ENSGALG00000019231	CD200R1	1.34039	2.53219	0.0342956	0.394668	0.107899	0.28622	0.73142	1.05078	0.356506	cell surface glycoprotein cd200 receptor 1-a-like
ENSGALG00000027074	CD244	0.658605	1.57856	0.0386173	5.87231	6.71733	4.72001	12.08	11.174	5.46327	natural killer cell receptor 2b4-like
ENSGALG00000015441	CD247	0.931264	1.90695	0.0193012	7.74968	8.61683	8.93092	11.5953	30.7549	8.76018	t-cell surface glycoprotein cd3 zeta chain
ENSGALG00000007418	CD3D	0.792089	1.73158	0.0108054	40.3177	45.2329	33.3439	57.1389	114.594	45.5013	t-cell surface glycoprotein cd3 delta chain
ENSGALG00000007416	CD3E	1.09611	2.13778	0.000878166	16.7821	16.0917	16.6922	26.7712	63.2573	21.8932	t-cell surface glycoprotein cd3 epsilon chain
ENSGALG00000005192	CD5	0.904106	1.87138	0.0300659	3.54839	3.57305	2.44596	5.20876	10.2741	3.47625	t-cell surface glycoprotein cd5
ENSGALG00000000251	CD79B	0.902602	1.86943	0.0124935	3.13288	3.09293	3.08546	6.32627	7.36424	4.59564	b-cell antigen receptor complex-associated protein beta chain
ENSGALG00000015816	CD8A	1.34871	2.54685	0.00532146	5.25454	6.0335	3.83891	9.75892	27.5242	4.96552	T-cell surface glycoprotein CD8 alpha chain
ENSGALG00000017274	CD9	-2.25278	0.20982	0.000494603	1.96713	7.2503	4.41482	1.74222	0.335528	0.809992	cd9 antigen
ENSGALG00000009158	CDC42BPA	0.603673	1.51958	0.0300817	27.7763	21.1814	39.8934	43.3517	42.3272	55.0011	serine threonine-protein kinase mrck alpha isoform x2
ENSGALG00000014513	CDCA3	1.67422	3.19147	0.0117584	0.359174	1.30927	0.308716	3.60734	1.86087	1.2645	Cell division cycle-associated protein 3
ENSGALG00000022145	CDCA8	-0.743485	0.597295	0.00242524	96.1228	132.077	115.128	63.1389	64.1639	87.0459	borealin
ENSGALG00000000608	CDH1	-4.24515	0.0527329	3.88e-14	3.12061	5.52414	2.23797	0.149246	0.0898211	0.346937	cadherin-1
ENSGALG00000005483	CDH13	0.995715	1.99407	0.000385314	88.3426	60.2917	100.248	223.911	140.407	154.125	cadherin-13
ENSGALG00000026291	CDH3	-3.4838	0.0893865	1.86e-06	0.558339	2.74762	1.4397	0.044505	0.241062	0.155185	b-cadherin- partial
ENSGALG00000003085	CDK1	1.66817	3.17811	0.00186826	1.22839	3.77412	1.65915	12.7237	8.21631	3.44671	cyclin-dependent kinase 1
ENSGALG00000009476	cdk6	0.692007	1.61553	0.0451701	8.88049	7.55332	9.63203	12.4718	20.6922	11.1267	cyclin-dependent kinase 6
ENSGALG00000010119	CDKL2	-1.26893	0.414966	0.000298652	4.73252	3.93409	2.72832	1.58252	1.43969	1.90353	Cyclin-dependent kinase-like 2
ENSGALG00000028318	CDKN1A	-1.22083	0.429036	0.00388244	14.8975	18.1905	7.42357	9.79123	3.78816	4.47085	cyclin-dependent kinase inhibitor 1
ENSGALG00000000939	CDON	-1.10556	0.464722	0.000680087	7.40533	14.0186	6.65662	5.85573	4.51774	3.31286	cell adhesion molecule-related down-regulated by oncogenes
ENSGALG00000011227	CDS1	-1.5702	0.336761	0.00607022	0.492482	1.231	0.725651	0.168238	0.344255	0.351979	phosphatidate cytidylyltransferase 1
ENSGALG00000009690	CENPF	1.32957	2.51327	0.00277933	0.41643	0.462859	0.651312	2.05691	1.35188	0.622353	centromere protein f
ENSGALG00000005038	CENPI	1.24198	2.36523	0.0464339	0.267729	0.29278	0.517764	1.49384	0.642175	0.496084	centromere protein i
ENSGALG00000021697	CEP85	-0.682257	0.62319	0.0332485	12.4384	10.3453	22.5113	9.18845	8.40413	11.8808	centrosomal protein of 85 kda
ENSGALG00000010902	CERS6	0.993813	1.99144	0.0246708	3.86097	2.14359	2.1443	4.31806	4.85557	7.85852	ceramide synthase 6 isoform x2
ENSGALG00000001234	CETP	-3.21727	0.107524	0.000410386	0.923746	27.6422	2.20148	1.12455	0.644566	1.68052	cholesteryl ester transfer protein
ENSGALG00000000920	CGN	-1.30354	0.405132	0.0259064	0.492691	1.85584	1.50569	0.453813	0.315138	0.852062	cingulin
ENSGALG00000019761	CHAD	-0.930592	0.524643	0.00746499	46.6775	139.381	70.9623	45.1128	40.9029	55.4258	Chondroadherin
ENSGALG00000003594	chAnk1	-1.20597	0.433478	0.000445465	6.90934	6.17731	8.81604	2.90064	5.35348	1.77164	Ankyrin-1
ENSGALG00000003135	chAnk3	0.779247	1.71623	0.00207513	9.98148	9.74498	10.3237	12.505	21.4048	20.0874	Ankyrin-3
ENSGALG00000028810	CHCHD10	-0.770163	0.586351	0.00490731	401.546	617.318	427.121	326.594	353.717	211.754	Coiled-coil-helix-coiled-coil-helix domain-containing protein 10, mitochondrial
ENSGALG00000006056	CHCHD6	-0.60811	0.656056	0.0420695	6.35994	11.2508	11.2143	7.87262	5.92251	6.00492	Coiled-coil-helix-coiled-coil-helix domain-containing protein 6
ENSGALG00000008072	CHRDL1	-1.47353	0.3601	0.00040002	3.56157	9.58464	9.58298	3.46595	1.49759	3.58087	chordin-like protein 1 isoform x1
ENSGALG00000017308	CHRDL2	1.29875	2.46015	0.014159	1.04167	1.37646	0.391709	2.24185	3.64789	1.54412	Chordin-like protein 2
ENSGALG00000009704	CHST15	0.801283	1.74265	0.0103241	6.90146	4.28505	9.54973	10.2043	12.6027	14.8958	carbohydrate sulfotransferase 15
ENSGALG00000026945	CIDEC	-0.646997	0.638608	0.0148228	709.546	897.797	519.023	504.152	403.673	508.757	Cell death activator CIDE-3
ENSGALG00000007358	CILP	-1.04173	0.485744	0.00978471	7.17592	13.086	3.7507	5.3798	2.90281	3.88114	cartilage intermediate layer protein 1
ENSGALG00000002260	CISH	-0.728915	0.603358	0.0155832	94.5591	99.7766	53.6807	32.7497	65.6269	58.2047	cytokine-inducible sh2-containing protein
ENSGALG00000017025	CKAP2	1.61025	3.05305	0.000580951	1.05636	0.770131	0.843101	4.37849	1.91119	2.23698	cytoskeleton-associated protein 2
ENSGALG00000011511	CKB	-0.754018	0.59295	0.00693127	70.3229	133.772	87.6723	62.2989	50.445	68.3273	creatine kinase b-type isoform x1
ENSGALG00000026862	CLDN1	-1.91635	0.264924	1.21e-06	9.78092	27.5569	15.2193	4.05563	5.21448	5.35667	claudin-1
ENSGALG00000006593	CLDN18	-8.7033	0.00239908	4.04e-17	1.79873	3.09105	1.18319	0	0	0	claudin-18 isoform x1
ENSGALG00000007167	CLEC16A	0.66792	1.58878	0.0177071	5.6626	3.59016	6.22117	8.26154	8.44746	8.94101	Protein CLEC16A
ENSGALG00000026027	CLIC3	-1.37283	0.386133	0.00374599	6.98151	14.0058	6.64217	6.07922	1.71847	3.26529	chloride intracellular channel protein 3
ENSGALG00000005310	CLSTN2	1.84417	3.59045	0.0246022	0.22412	0.147054	0.404533	1.28625	0.0516071	1.54484	calsyntenin-2
ENSGALG00000028982	CMPK2	-1.9206	0.264144	0.0141512	57.0457	72.9476	1.95692	4.56726	20.2787	11.6014	UMP-CMP kinase 2, mitochondrial
ENSGALG00000011490	CMTM6	0.882978	1.84418	0.0128128	10.4235	7.79015	5.67265	9.71977	21.8308	14.7913	CKLF-like MARVEL transmembrane domain-containing protein 6
ENSGALG00000011488	CMTM7	0.748867	1.68047	0.00322753	12.4035	11.3449	6.80777	15.2709	19.7162	18.7163	cklf-like marvel transmembrane domain-containing protein 7
ENSGALG00000026553	CMYA5	-0.621471	0.650008	0.030764	2.21544	2.45536	3.1352	1.46268	1.70046	2.1396	Cardiomyopathy-associated protein 5
ENSGALG00000016391	CNKSR2	-1.9946	0.250938	0.000211847	0.886878	1.26082	2.01243	0.169663	0.408435	0.512718	connector enhancer of kinase suppressor of ras 2 isoform x1
ENSGALG00000028471	CNPY3	-0.708826	0.611818	0.0148951	49.1754	92.7782	46.8981	49.3916	35.1416	36.4881	Protein canopy homolog 3
ENSGALG00000028140	CNTFR	-0.923476	0.527237	0.0286473	8.69106	4.60079	3.99675	3.12405	3.63285	2.76947	ciliary neurotrophic factor receptor subunit alpha-like
ENSGALG00000009523	CNTN1	0.992625	1.9898	0.0315998	37.7277	40.8972	15.9356	40.7251	31.4563	121.569	low quality protein: contactin-1
ENSGALG00000002118	CO6	-1.61197	0.327152	0.00783747	5.03139	7.95078	1.13036	1.94053	2.67838	0.360884	calcium-activated potassium channel subunit beta-like
ENSGALG00000015908	COL12A1	0.962528	1.94872	0.0201799	14.9556	7.50395	12.6871	44.2672	13.3648	13.7334	collagen alpha-1 chain
ENSGALG00000004286	COL13A1	-2.53912	0.172047	0.000156886	0.649211	0.846486	0.772626	0.310491	0	0.0555205	collagen alpha-1 chain
ENSGALG00000026836	COL16A1	-0.768938	0.586849	0.00936792	12.0172	19.8049	9.23786	10.3748	6.47939	8.31092	Collagen alpha-1(XVI) chain
ENSGALG00000004338	COL18A1	0.714534	1.64095	0.0120463	88.9931	52.1687	52.7035	135.377	117.441	79.1147	Collagen alpha-1(XVIII) chain
ENSGALG00000016195	COL22A1	0.879893	1.84024	0.042108	0.308363	0.230294	0.300597	0.611491	0.623462	0.384634	Collagen alpha-1(XXII) chain
ENSGALG00000006864	COL24A1	-1.61292	0.326936	0.0286576	0.218887	0.239368	0.282206	0.157027	0.0472521	0.0304188	Collagen alpha-1(XXIV) chain
ENSGALG00000016841	COL4A1	0.606464	1.52252	0.0123594	514.097	377.375	502.027	773.661	703.733	738.053	Collagen alpha-5(IV) chain
ENSGALG00000016843	COL4A2	0.649896	1.56906	0.00864053	324.41	213.547	266.535	475.323	418.104	422.982	Collagen alpha-2(IV) chain
ENSGALG00000003923	COL6A3	0.754471	1.68701	0.0349634	143.526	160.354	72.2249	335.036	139.42	185.953	collagen alpha-3 chain
ENSGALG00000005811	COL7A1	0.811064	1.75451	0.0407085	0.513075	0.977369	0.533463	1.28232	0.981353	1.45364	collagen alpha-1 chain
ENSGALG00000011202	COLQ	-1.60633	0.328432	0.00969388	2.06033	0.943164	1.29728	0.870794	0.330994	0.213079	Acetylcholinesterase collagenic tail peptide
ENSGALG00000007801	CORO7	0.763732	1.69788	0.00300512	12.7995	18.9942	13.9727	34.6234	25.8919	20.9858	coronin-7
ENSGALG00000010434	CP	-0.670155	0.628439	0.0486797	8.76319	11.2439	6.1915	3.6905	5.10373	8.37359	Ceruloplasmin
ENSGALG00000006912	CPEB3	0.721105	1.64844	0.0292988	9.28447	4.47263	6.65868	11.308	8.21474	15.4002	cytoplasmic polyadenylation element-binding protein 3 isoform x1
ENSGALG00000009002	CPED1	-0.748611	0.595176	0.0499397	27.3404	22.066	52.4374	19.3726	11.6937	32.0354	Uncharacterized protein C7orf58
ENSGALG00000009945	CPM	0.635844	1.55385	0.0406225	18.1597	12.2897	15.6406	14.1666	26.1348	34.3383	carboxypeptidase m
ENSGALG00000025874	CPXM1	-0.738294	0.599448	0.0153427	19.4459	21.9015	17.4641	14.7849	11.577	10.44	Probable carboxypeptidase X1
ENSGALG00000009693	CPXM2	-1.64135	0.320557	0.0275206	2.23346	3.87421	0.148942	1.03134	0.399017	0.642174	Inactive carboxypeptidase-like protein X2
ENSGALG00000015597	CPZ	-2.14953	0.225386	0.000458752	0.577285	1.57825	0.343513	0.148665	0.204506	0.234505	carboxypeptidase z
ENSGALG00000028605	CRELD1	-0.708064	0.612141	0.00776072	21.5266	33.7962	25.2806	18.5111	13.889	19.146	cysteine-rich with egf-like domain protein 1
ENSGALG00000005657	CRHR2	0.897266	1.86253	0.0240972	3.44072	3.57041	1.94279	3.48329	9.224	4.9142	corticotropin-releasing factor receptor 2
ENSGALG00000005692	CRISPLD2	-2.07152	0.237909	9.2e-09	76.8761	175.076	120.809	34.4302	17.8894	40.2823	Cysteine-rich secretory protein LCCL domain-containing 2
ENSGALG00000006189	CRYGN	-1.44723	0.366724	0.00507066	11.5645	17.3554	4.44122	4.94244	3.68275	4.10328	Gamma-crystallin N
ENSGALG00000002602	CSMD2	-1.18138	0.44093	0.0054411	0.434959	0.475657	0.447493	0.205922	0.121401	0.293073	CUB and sushi domain-containing protein 2
ENSGALG00000002279	CSNK1G1	-0.634202	0.644297	0.0165144	12.1464	14.7283	19.5971	12.7953	9.288	9.24749	casein kinase i isoform gamma-1 isoform x1
ENSGALG00000028946	CSRP2	-1.60623	0.328455	0.000143327	18.2618	13.6909	4.17515	5.62031	3.88218	2.82085	cysteine and glycine-rich protein 2 isoform x1
ENSGALG00000028520	CST3	-1.13094	0.456617	5.04e-06	330.256	468.989	432.307	190.28	205.189	194.574	cystatin variant 1
ENSGALG00000008660	CST7	1.07964	2.11351	0.0364273	3.73462	3.53216	1.56161	4.63424	11.9696	3.25427	cystatin-f
ENSGALG00000014412	CSTA	1.6466	3.13094	0.00221042	9.7205	7.88679	8.08542	49.9383	8.66438	25.0998	Leukocyte cysteine proteinase inhibitor 1
ENSGALG00000011294	cTR	-1.65762	0.316961	0.00246557	8.54857	7.26112	13.027	3.99223	0.553959	4.92128	thyroid hormone receptor beta isoform x1
ENSGALG00000017239	CTSC	0.938011	1.91588	0.00197856	29.0494	30.2813	16.4266	71.5293	46.1194	34.1469	Dipeptidyl peptidase 1
ENSGALG00000028147	CTSK	-0.831073	0.562111	0.00129295	172.731	271.191	198.032	147.731	110.414	119.812	cathepsin k
ENSGALG00000014080	CWH43	-2.96671	0.127918	6.85e-05	0.316904	1.26391	0.600847	0.0713233	0.128774	0.0828991	pgap2-interacting protein
ENSGALG00000012357	CXCR4	1.01463	2.02039	0.000720619	12.1129	13.6908	14.4639	24.4165	42.8205	18.5731	C-X-C chemokine receptor type 4
ENSGALG00000003818	CYFIP2	1.04234	2.05957	0.00483923	2.22691	1.66573	1.9868	3.68929	7.03534	2.05985	cytoplasmic fmr1-interacting protein 2
ENSGALG00000001892	CYGB	0.697942	1.62219	0.0481332	146.588	50.816	53.8323	129.263	171.872	123.289	cytoglobin
ENSGALG00000011894	CYP2D6	-2.31592	0.200835	4.76e-16	31.9699	40.0319	28.77	4.49359	7.97269	8.71614	Cytochrome P450 2D6
ENSGALG00000015774	CYYR1	0.972767	1.9626	0.0405656	4.26796	2.95596	5.50257	6.66788	11.138	8.38275	Cysteine and tyrosine-rich protein 1
ENSGALG00000016933	DACH1	0.745601	1.67667	0.0229548	3.05053	2.06171	3.54474	3.19339	5.5471	6.41903	dachshund homolog 1
ENSGALG00000011288	DACT2	-1.14485	0.452236	0.022	7.11327	7.71661	4.95232	5.41595	0.786212	3.03677	Dapper homolog 2
ENSGALG00000012112	DBI	-0.835719	0.560304	0.00501086	830.751	1374.02	696.057	506.018	473.964	715.964	acyl- -binding protein
ENSGALG00000012857	DENND2A	-0.698083	0.616391	0.00380582	84.8886	108.574	104.682	60.6703	61.0787	70.6019	DENN domain-containing protein 2A
ENSGALG00000011306	DES	-1.28462	0.410478	0.000326093	260.817	218.417	77.1724	80.7547	94.1311	63.1825	Desmin
ENSGALG00000003131	DGKE	0.719171	1.64624	0.0316803	4.79474	3.21652	5.35058	6.97572	8.25729	7.74953	Diacylglycerol kinase epsilon
ENSGALG00000016959	DGKH	1.08702	2.12434	0.0237628	1.6136	0.492442	2.10457	1.99211	3.58596	3.75476	diacylglycerol kinase eta isoform x2
ENSGALG00000011921	DHRS7	-0.762717	0.589385	0.00193949	300.993	359.872	421.433	245.642	217.642	205.848	Dehydrogenase/reductase SDR family member 7
ENSGALG00000023821	DHX58	-1.39263	0.380869	0.00817595	18.7429	23.9015	3.30592	3.91259	9.48921	4.95486	probable atp-dependent rna helicase dhx58
ENSGALG00000010999	DICER1	0.720167	1.64737	0.00934312	5.12114	2.88051	5.17418	6.34744	7.3799	8.89841	endoribonuclease dicer
ENSGALG00000009404	DISP1	-0.740742	0.598432	0.00885076	10.5493	15.2663	7.42166	6.76748	8.67133	5.45534	protein dispatched homolog 1
ENSGALG00000012165	DLGAP5	1.02369	2.03311	0.0015792	3.30291	2.85947	3.22926	8.47743	5.92593	5.53867	disks large-associated protein 5
ENSGALG00000028589	DMTN	-0.832744	0.56146	0.0057756	11.9779	18.4749	14.6937	6.84003	10.7031	9.09301	Dematin
ENSGALG00000023982	DNAJC17	-0.781507	0.581759	0.045246	6.4087	4.95712	5.70991	3.13977	4.79903	2.49083	DnaJ homolog subfamily C member 17
ENSGALG00000028568	DNAL1	0.647428	1.56637	0.0218664	4.64896	3.78592	4.65475	8.4994	5.1437	7.69782	Dynein light chain 1, axonemal
ENSGALG00000005030	DOCK10	0.660301	1.58041	0.0138518	3.81408	3.27656	2.43335	4.40796	7.09844	4.30154	Dedicator of cytokinesis protein 10
ENSGALG00000006017	DOCK11	0.700703	1.6253	0.00424585	5.03966	5.52348	5.42665	9.66251	11.1006	6.53879	dedicator of cytokinesis protein 11
ENSGALG00000002080	DOCK2	0.909472	1.87836	0.00241237	3.89706	4.17317	3.39928	6.30484	11.4233	4.98827	Dedicator of cytokinesis protein 2
ENSGALG00000002335	DOCK3	-1.85947	0.275578	0.00261156	1.65527	0.34246	0.562363	0.149771	0.283288	0.298421	Dedicator of cytokinesis protein 3
ENSGALG00000010156	DOCK8	1.0094	2.01308	0.00038516	2.8758	2.81209	2.63855	6.02546	8.08478	3.53553	Dedicator of cytokinesis protein 8
ENSGALG00000019229	DPT	-1.56076	0.338972	0.000342917	23.4478	55.5378	19.2874	18.9101	5.78198	10.0656	Dermatopontin
ENSGALG00000004631	DRAXIN	1.18815	2.27861	0.0291325	0.938094	1.5578	1.61261	5.35058	1.36007	3.01292	Draxin
ENSGALG00000015142	DSG2	-2.90606	0.13341	0.000261133	0.380244	0.531328	0.490239	0.0808243	0	0.0939422	Desmoglein-2
ENSGALG00000012790	DSP	-1.94033	0.260557	8.97e-06	0.719204	0.802883	0.695439	0.272306	0.20701	0.116606	desmoplakin isoform x1
ENSGALG00000011539	EAF1	0.712598	1.63875	0.0223902	11.1494	8.01928	13.0239	19.325	18.6949	17.0541	ell-associated factor 1
ENSGALG00000024271	ECHS1	-0.818825	0.566903	0.00287336	118.152	167.3	87.7124	72.72	61.9366	86.0145	enoyl- mitochondrial-like
ENSGALG00000007737	ECI1	-0.682993	0.622872	0.00838702	68.227	104.89	70.4261	64.6946	43.0827	50.8669	-
ENSGALG00000012735	EDN1	-0.854202	0.553171	0.01521	7.23747	5.79286	4.80452	4.68391	3.08488	2.4995	Endothelin-1
ENSGALG00000000667	EDN2	0.997735	1.99686	0.00245931	13.3562	5.93022	11.4259	16.2094	31.9688	16.1887	Endothelin-2
ENSGALG00000016584	EGFL6	2.25326	4.76759	6.91e-05	0.924963	0.708056	0.298133	3.9371	4.84546	1.07975	epidermal growth factor-like protein 6
ENSGALG00000006680	EHHADH	-0.713982	0.609635	0.0120522	22.8363	17.6595	11.4877	13.2425	7.95805	11.6968	peroxisomal bifunctional enzyme
ENSGALG00000010560	EIF2AK2	-0.804396	0.572602	0.0476102	27.9423	25.0354	7.54985	6.83618	16.4835	12.8413	interferon- double-stranded rna-activated protein kinase
ENSGALG00000007780	EIF4E3	-0.764519	0.58865	0.0147736	11.0571	17.3165	9.50375	6.95294	10.3336	6.18436	eukaryotic translation initiation factor 4e type 3
ENSGALG00000003205	EIF4EBP1	-0.737399	0.59982	0.00559456	389.018	589.547	510.248	362.424	245.863	326.221	eukaryotic translation initiation factor 4e-binding protein 1
ENSGALG00000000616	ELF3	-4.88393	0.033868	2.03e-10	1.75248	3.56342	1.05911	0.0523838	0.157632	0	ETS-related transcription factor Elf-3
ENSGALG00000001071	ELN	-1.10076	0.466272	2.01e-05	40.3059	68.8989	52.2479	28.1869	23.8616	26.8321	-
ENSGALG00000006963	ENDOV	-0.8011	0.573911	0.0336107	20.5313	35.6753	13.2876	10.7895	14.2951	16.6909	endonuclease v
ENSGALG00000016428	Enpp2	-0.943222	0.52007	0.000533356	20.8088	35.863	22.2734	13.9569	11.6602	16.8901	ectonucleotide pyrophosphatase phosphodiesterase family member 2 isoform x1
ENSGALG00000023909	ENTPD2	1.84716	3.59792	0.000720445	2.44225	1.47353	2.11725	14.8219	4.65407	3.23015	Ectonucleoside triphosphate diphosphohydrolase 2
ENSGALG00000027247	EOMES	1.99324	3.9813	0.00209237	0.785693	0.61863	0.567265	2.08925	5.80747	0.489161	eomesodermin homolog
ENSGALG00000021230	EPB42	-1.37043	0.386775	0.00597399	3.51003	3.76603	2.73231	0.918535	2.55434	0.625843	Erythrocyte membrane protein band 4.2
ENSGALG00000008969	EPCAM	-6.98428	0.00789808	5.17e-12	2.75462	11.0453	2.42683	0.087828	0	0	epithelial cell adhesion molecule
ENSGALG00000012069	EPDR1	-0.825649	0.564228	0.0044754	25.5059	26.3337	14.411	16.3124	9.01123	13.5388	mammalian ependymin-related protein 1
ENSGALG00000015403	EPHA3	0.898646	1.86432	0.00279585	2.09439	2.00406	1.93517	2.6377	5.58624	3.60911	ephrin type-a receptor 3
ENSGALG00000021567	EPHA8	-1.5189	0.348952	0.0139832	0.31168	0.411852	0.535788	0.223595	0.209327	0.0144381	Ephrin type-A receptor 8
ENSGALG00000023279	EPN3	-0.601939	0.658868	0.0377388	9.49937	12.4921	10.2836	7.82112	7.4297	6.99612	Epsin-3
ENSGALG00000016964	EPSTI1	-1.38665	0.382453	0.0112682	39.296	43.7207	6.49324	5.8284	19.3283	10.7145	Epithelial-stromal interaction protein 1
ENSGALG00000003881	ERCC6L	1.3994	2.63792	0.0160162	0.222497	0.202763	0.23905	0.851289	0.576376	0.412272	DNA excision repair protein ERCC-6-like
ENSGALG00000016583	ESCO2	-1.72886	0.30169	0.00949377	0.846324	2.17294	4.64922	1.33747	0.720206	0.327273	N-acetyltransferase ESCO2
ENSGALG00000013205	ETNK1	0.693725	1.61745	0.0171148	15.5966	10.2067	15.0417	21.4967	19.1587	28.1258	ethanolamine kinase 1
ENSGALG00000008992	ETNPPL	-1.04036	0.486205	0.033268	0.938892	0.921435	1.17945	0.34541	0.554345	0.642353	Alanine--glyoxylate aminotransferase 2-like 1
ENSGALG00000001188	ETV4	1.11272	2.16252	0.0300757	3.03916	2.29878	0.718358	4.31207	7.46469	2.08361	ets translocation variant 4 isoform x2
ENSGALG00000000504	ETV7	-1.61883	0.325599	0.019094	4.29622	5.97155	0.724729	1.49782	1.94156	0.312472	transcription factor etv6
ENSGALG00000002108	EVPL	-5.87026	0.0170953	9.29e-15	1.17678	1.31028	0.52412	0.0409311	0	0	envoplakin
ENSGALG00000024011	Ex-FABP	-1.05777	0.480374	0.0433398	117.958	293.827	94.909	160.639	26.5347	66.9218	extracellular fatty acid-binding
ENSGALG00000013987	EYA4	1.2683	2.40877	0.0366263	1.02971	0.692058	0.041487	1.33377	2.01295	1.13287	eyes absent homolog 4 isoform x1
ENSGALG00000015207	F5	0.849161	1.80145	0.00884309	5.43632	2.61579	4.28712	9.31655	4.5482	9.17664	Coagulation factor V
ENSGALG00000000620	FABP3	-1.03693	0.487364	0.0007948	2309.33	4194.39	1781.23	1432.95	1407.57	1388.58	fatty acid-binding heart
ENSGALG00000014866	FABP7	1.30608	2.47269	0.0129519	5.31854	6.55642	1.37141	6.84469	17.9248	10.1057	fatty acid-binding brain
ENSGALG00000007178	FADS2	0.915198	1.88583	0.00817656	26.1178	13.3971	9.41843	45.6356	27.6139	22.7119	fatty acid desaturase 2
ENSGALG00000028708	FAM107B	0.661637	1.58188	0.00882023	9.78987	7.13726	8.43846	12.8225	18.3373	10.9458	Protein FAM107B
ENSGALG00000020869	FAM126B	0.765058	1.69944	0.0114121	9.17689	8.17966	5.87525	10.4312	12.2301	18.5182	protein fam126b
ENSGALG00000013876	FAM136A	-0.708175	0.612094	0.0248573	34.0632	43.7494	37.376	28.0066	17.6898	27.7177	protein fam136a
ENSGALG00000017323	FAM168A	0.626933	1.54428	0.0298333	13.1534	9.78549	14.5628	23.713	15.1439	21.4187	Protein FAM168A
ENSGALG00000000040	FAM195A	-0.639024	0.642147	0.0321822	45.8927	57.7808	27.4432	29.0241	23.7248	34.9935	Protein FAM195A
ENSGALG00000013934	FAM196A	-1.26625	0.415739	0.0437622	0.947137	0.961894	1.24744	0.603968	0.50635	0.195579	Protein FAM196A
ENSGALG00000004183	FAM20A	-0.865279	0.54894	0.0163402	11.7321	23.5213	12.7057	12.1571	10.3107	5.2173	Protein FAM20A
ENSGALG00000005821	FAM219A	0.723972	1.65172	0.035288	9.62325	4.91867	10.2493	14.3075	17.5827	10.9895	Uncharacterized protein C9orf25
ENSGALG00000027872	FAM47E-STBD1	-0.749582	0.594776	0.0351072	6.84825	9.69732	5.26361	4.45096	4.95314	4.19725	Starch-binding domain-containing protein 1
ENSGALG00000016306	FAM49B	0.588492	1.50367	0.0375395	5.64885	5.27339	4.91449	6.36965	11.0245	7.63321	protein fam49b isoform x2
ENSGALG00000004820	FAM57A	0.588109	1.50328	0.0194763	30.5586	29.3573	36.1519	67.1143	41.8167	42.0403	Protein FAM57A
ENSGALG00000013703	FAM69C	1.21727	2.32507	0.0423367	0.453681	0.744196	0.526427	2.03958	0.417869	1.71491	Protein FAM69C
ENSGALG00000003789	FAM78A	1.38532	2.61231	0.0150723	2.33936	1.3265	1.7873	7.7074	5.48649	1.8302	Protein FAM78A
ENSGALG00000013875	FAM83H	-1.06876	0.47673	0.0480008	0.751532	1.06841	0.387573	0.377398	0.389367	0.33421	Protein FAM83H
ENSGALG00000008263	FAR-1	-1.49876	0.353857	0.00121089	1.35114	1.12091	0.810925	0.345379	0.643698	0.233091	Contactin-4
ENSGALG00000026510	FCER2	-0.975386	0.508604	0.0263088	12.0542	17.7833	4.74054	8.12178	6.80823	3.49784	c-type lectin domain family member a-like
ENSGALG00000010422	FEZ1	-0.697697	0.616555	0.033599	10.0971	13.4079	7.93473	7.12854	7.63932	5.55931	fasciculation and elongation protein zeta-1
ENSGALG00000002203	FGF18	-1.52601	0.347236	0.00786497	2.92439	4.5686	2.96241	1.79822	0.961981	0.928921	fibroblast growth factor 18
ENSGALG00000014505	FGFBP1	-3.3845	0.0957557	8.37e-05	1.1699	3.32634	0.904992	0.111903	0.404081	0	fibroblast growth factor-binding protein 1
ENSGALG00000009495	FGFR2	-2.85297	0.138411	1.23e-06	0.764693	1.72824	1.28167	0.219432	0.293471	0.0283385	low quality protein: fibroblast growth factor receptor 2
ENSGALG00000013606	FGL1	-0.878838	0.543805	0.00745103	32.0461	41.1469	15.2795	14.7926	19.6409	15.9527	Fibrinogen-like protein 1
ENSGALG00000016797	FHL2	-1.16876	0.444804	0.0438985	2.14887	2.96834	0.972101	1.47847	0.998305	0.335303	four and a half lim domains protein 2 isoform x1
ENSGALG00000016558	FIGF	-1.62895	0.323322	8.75e-05	10.4852	11.5407	4.6524	3.647	1.76375	3.51981	Vascular endothelial growth factor D
ENSGALG00000000947	FKBP51	-0.872631	0.54615	0.00359296	306.416	534.679	506.348	273.043	187.626	309.375	peptidyl-prolyl cis-trans isomerase fkbp5
ENSGALG00000022940	FOXC2	-0.908522	0.532731	0.011245	23.7394	21.3093	14.9207	12.8674	5.35248	14.8458	forkhead box protein c2
ENSGALG00000026153	FOXO6	-0.663631	0.631288	0.0481267	8.73265	16.3921	13.9284	10.8071	6.53001	8.40746	forkhead box protein o3-like
ENSGALG00000011296	FRMD1	-1.49971	0.353624	0.00254092	1.6695	1.7335	0.826191	0.741997	0.271818	0.524954	ferm domain-containing protein 6-like
ENSGALG00000012577	FRMD3	-1.53586	0.344874	0.0129106	0.545491	0.433841	0.191806	0.189735	0.0856417	0.137831	ferm domain-containing protein 3 isoform x1
ENSGALG00000028975	FRMPD3	-1.60325	0.329135	0.00572679	1.25637	1.27051	1.68948	0.594409	0.0622149	0.765979	FERM and PDZ domain-containing protein 3
ENSGALG00000021128	FSCN1	1.08488	2.1212	0.0384043	11.0153	2.83434	2.21134	7.76552	8.8205	18.5179	fascin
ENSGALG00000024328	FSTL3	-1.70195	0.30737	0.000248923	4.75449	8.2018	2.59007	1.40916	2.1973	1.41452	Follistatin-related protein 3
ENSGALG00000003792	FYB	1.02722	2.0381	0.00048851	5.77377	4.29601	3.21643	10.6223	13.3529	6.05499	FYN-binding protein
ENSGALG00000016069	FZD6	0.863093	1.81893	0.00932114	13.9974	10.0593	14.1349	14.6028	19.1356	38.3669	frizzled-6 isoform x1
ENSGALG00000023933	G0S2	-0.8421	0.557831	0.00923893	1304.38	2626.67	1334.32	1193.73	734.885	1141.48	g0 g1 switch protein 2
ENSGALG00000015352	GAK	0.821073	1.76672	0.00237077	4.40377	3.35421	4.70562	6.26106	8.75939	8.0202	Cyclin-G-associated kinase
ENSGALG00000019844	GAL8	-2.56029	0.169541	0.000119808	4.63857	7.08249	3.72364	2.17658	0.201529	0.194603	beta-defensin partial
ENSGALG00000011235	GALNT15	-0.687924	0.620747	0.0264024	13.1937	17.1877	8.78404	10.1374	6.8481	8.37615	polypeptide n-acetylgalactosaminyltransferase 15
ENSGALG00000012544	GALNT5	-1.05794	0.480319	0.00290225	3.50742	6.34507	5.58038	3.51551	1.86874	2.3438	Polypeptide N-acetylgalactosaminyltransferase 5
ENSGALG00000028373	GAS2L3	1.62935	3.09374	0.0103776	0.244123	0.237302	0.104914	1.14159	0.218606	0.55789	gas2-like protein 3
ENSGALG00000005352	GATA5	-0.866524	0.548467	0.021854	5.87933	7.32957	7.58008	4.49895	4.60295	2.81066	transcription factor gata-5
ENSGALG00000027313	GCK	-1.54196	0.34342	0.0278276	1.02621	1.08716	0.330767	0.552143	0.0738441	0.213919	Glucokinase
ENSGALG00000013760	GFPT2	-0.991615	0.502915	0.000766839	33.7191	49.4187	25.564	18.0873	14.1616	24.6845	glutamine--fructose-6-phosphate aminotransferase
ENSGALG00000001795	GFRA2	0.6931	1.61675	0.0322323	5.37475	5.23317	4.22458	7.03511	5.88955	12.0295	gdnf family receptor alpha-2
ENSGALG00000006565	GGT1	-1.10876	0.463693	0.01103	7.51106	10.5738	25.944	10.9107	5.22734	5.29696	gamma-glutamyltranspeptidase 1
ENSGALG00000026246	GIF	-10.3183	0.000783193	1.3e-30	58.2667	449.225	102.883	0.206994	0.124576	0.120295	gastric intrinsic factor
ENSGALG00000028131	GINS2	1.53933	2.9066	0.00964282	0.550559	0.903109	0.473214	1.57986	3.32784	1.12216	dna replication complex gins protein psf2
ENSGALG00000011219	GIPR	-0.642884	0.640431	0.0279268	315.725	315.294	232.031	253.721	121.831	199.443	glucagon receptor
ENSGALG00000010704	GLCCI1	0.825115	1.77168	0.0119201	4.64033	4.81139	5.3844	7.3154	14.7217	5.71305	Glucocorticoid-induced transcript 1 protein
ENSGALG00000010224	GLIPR1L	0.760645	1.69425	0.0205647	10.3469	5.42178	7.15635	12.4743	16.504	11.7429	Glioma pathogenesis-related protein 1
ENSGALG00000027483	GLRX	-0.64533	0.639347	0.0450546	30.5529	20.0786	13.0286	16.4556	10.5117	8.96982	uncharacterized transposon-derived protein partial
ENSGALG00000012719	GLT8D2	0.730468	1.65918	0.0315351	6.05842	5.53246	7.00572	10.4549	8.9887	12.7072	Glycosyltransferase 8 domain-containing protein 2
ENSGALG00000003678	GLUL	-0.827901	0.563348	0.0289176	148.542	179.164	200.912	100.945	44.0552	164.103	glutamine synthetase
ENSGALG00000027534	GM2A	-0.86069	0.550689	0.0226662	25.3591	37.7644	11.1547	14.7679	14.7701	13.2674	Ganglioside GM2 activator
ENSGALG00000027470	GMEB2	-0.749175	0.594944	0.00655762	7.67591	13.9586	10.4741	8.21323	6.19123	5.62489	Glucocorticoid modulatory element-binding protein 2
ENSGALG00000012208	GMFB	0.741808	1.67227	0.00255396	11.6925	8.38575	10.009	16.4579	18.7518	17.4028	glia maturation factor beta
ENSGALG00000026345	GMIP	0.750834	1.68277	0.0118121	2.33546	2.55398	2.21789	4.47871	5.35153	2.74846	gem-interacting protein
ENSGALG00000006719	GNAZ	-0.80003	0.574337	0.00696635	13.5333	11.5028	11.4903	7.59852	4.48437	9.68804	guanine nucleotide-binding protein g subunit alpha
ENSGALG00000008983	GNB4	0.619263	1.53609	0.0215388	38.6499	23.3148	44.1486	47.1087	71.1019	52.5696	Guanine nucleotide-binding protein subunit beta-4
ENSGALG00000012601	GOLM1	0.871258	1.82926	0.00170137	19.2008	13.6158	16.3466	20.8961	34.9186	38.1299	golgi membrane protein 1
ENSGALG00000008795	GPAM	-0.762715	0.589386	0.0232787	4.85385	5.27916	6.90415	2.52325	3.91794	4.07657	glycerol-3-phosphate acyltransferase mitochondrial
ENSGALG00000010350	GPATCH2L	0.867528	1.82453	0.00355053	5.221	4.97544	6.44282	11.2721	9.74655	10.6554	Uncharacterized protein C14orf118
ENSGALG00000012543	GPD2	0.633196	1.551	0.007293	10.9315	10.5479	11.4487	18.9793	16.8868	17.4979	Glycerol-3-phosphate dehydrogenase, mitochondrial
ENSGALG00000016575	GPM6B	0.971117	1.96036	0.0344959	2.25912	2.92559	6.89833	6.71012	10.8146	7.27042	Neuronal membrane glycoprotein M6-b
ENSGALG00000002557	GPR133	-0.973851	0.509145	0.0296786	4.32791	5.71406	2.3136	3.40769	1.73184	1.40827	Probable G-protein coupled receptor 133
ENSGALG00000010381	GPR171	1.31629	2.49025	0.0485687	1.61089	0.556299	1.09309	1.54084	6.10086	1.03685	Probable G-protein coupled receptor 171
ENSGALG00000028404	GPR182	-0.790385	0.57819	0.0158684	11.9643	11.6377	11.4472	6.56526	5.87242	8.68093	G-protein coupled receptor 182
ENSGALG00000027091	GPR27	-0.876679	0.54462	0.0478289	3.85594	3.56241	4.11423	2.03491	2.75552	1.77388	probable g-protein coupled receptor 173-like
ENSGALG00000016511	GPR64	-1.91781	0.264657	5.75e-05	1.5341	2.42511	1.50789	0.65379	0.209852	0.624807	G-protein coupled receptor 64
ENSGALG00000011796	GPRC5A	-4.77037	0.0366418	6.06e-14	4.51553	10.1416	5.13316	0.278657	0.447213	0	retinoic acid-induced protein 3
ENSGALG00000004521	GPX3	-0.780583	0.582132	0.00130139	2129.02	2473.92	1869.86	1425.36	1370.49	1150.21	Glutathione peroxidase 3
ENSGALG00000005094	GRAP	1.27919	2.42703	0.00147542	6.66539	8.15939	5.0022	18.4606	22.564	9.84355	GRB2-related adapter protein
ENSGALG00000012056	GRAP2	1.39376	2.62762	0.0159556	0.717345	1.23704	0.81814	1.58343	5.43187	0.766842	GRB2-related adapter protein 2
ENSGALG00000001879	GRID1	-1.31601	0.401643	0.0443131	0.163175	0.158616	0.19869	0.0693688	0.0208743	0.120941	glutamate receptor delta-1
ENSGALG00000007278	GRIN2A	1.8718	3.65989	0.00925442	0.757752	0	0.61807	0.857929	1.90508	2.49293	Glutamate [NMDA] receptor subunit epsilon-1
ENSGALG00000016324	GSTA3	-1.49132	0.355687	0.0246207	2.05532	4.13564	1.27194	0.471828	1.41981	0.914009	glutathione s-transferase alpha class a3
ENSGALG00000008616	GTF2H4	-0.721178	0.606602	0.0132285	9.3063	12.2415	6.02771	7.2652	5.33184	4.88625	discoidin domain-containing receptor 2-like
ENSGALG00000017173	GUCY1A2	0.691594	1.61507	0.0100228	14.6848	8.7989	17.6706	22.6496	23.0006	23.7407	guanylate cyclase soluble subunit alpha-2
ENSGALG00000015192	GZMM	1.33493	2.52263	0.0143862	7.84449	17.955	10.8193	24.197	66.3716	8.04513	granzyme m
ENSGALG00000026020	H1F0	-0.991371	0.503	0.0111989	14.0944	22.7773	11.9125	5.24283	10.8182	9.74999	histone -like
ENSGALG00000021135	HAPLN3	-1.38293	0.383438	2.52e-05	15.4708	34.0455	18.4686	10.925	7.65254	8.70607	Hyaluronan and proteoglycan link protein 3
ENSGALG00000016394	HAS2	-1.75643	0.29598	4.52e-05	6.53141	7.02182	2.8939	2.46377	0.847301	1.71818	hyaluronan synthase 2
ENSGALG00000007468	HBAA	-1.48973	0.356079	3.31e-05	2140.01	3537.2	2803.71	750.001	1788.01	660.097	hemoglobin alpha a subunit
ENSGALG00000007463	HBAD	-2.10463	0.232511	6.89e-07	305.51	779.656	301.561	86.211	186.848	68.4798	hemoglobin alpha d subunit
ENSGALG00000028273	HBG2	-1.62644	0.323887	2.13e-06	888.679	1351.62	1026.85	273.681	607.579	237.708	hemoglobin beta a subunit
ENSGALG00000012346	HECW1	1.30309	2.46757	0.00105617	1.29595	0.747538	1.19345	4.07296	2.04954	2.20076	e3 ubiquitin-protein ligase hecw1
ENSGALG00000004638	HEPH	-0.854655	0.552997	0.00345647	6.55082	14.067	8.87578	6.79004	5.41663	4.91268	hephaestin isoform x1
ENSGALG00000021593	HEYL	0.663565	1.58399	0.0149767	19.7958	17.5397	13.1337	23.5652	28.1151	31.9682	Hairy/enhancer-of-split related with YRPW motif-like protein
ENSGALG00000027365	HIVEP3	0.752722	1.68497	0.0179225	3.26174	1.70871	1.72492	3.92323	5.0146	2.88799	Transcription factor HIVEP3
ENSGALG00000005141	HMCN1	0.641252	1.55968	0.0249573	0.667479	0.817028	0.743214	1.05563	1.49768	1.09625	low quality protein: hemicentin-1
ENSGALG00000002559	HMHA1	0.665642	1.58627	0.0210047	16.8398	18.6256	14.5717	30.1265	37.9315	15.5174	minor histocompatibility protein ha-1
ENSGALG00000005708	HNF4beta	-3.2207	0.107268	5.67e-09	2.42729	4.10226	3.31911	0.633203	0.33874	0.0817747	hepatocyte nuclear factor 4-beta-like
ENSGALG00000012377	HNMT	-0.955706	0.515589	0.021642	24.9212	35.5384	52.0352	20.7838	7.73546	31.7856	histamine n-methyltransferase-like
ENSGALG00000014653	HORMAD1	-1.4369	0.369359	0.0192062	1.00295	0.822596	0.606131	0.419711	0.288682	0.20907	HORMA domain-containing protein 1
ENSGALG00000004343	HPD	-0.732127	0.602016	0.0344135	24.3495	8.41114	15.3784	9.36348	11.8861	8.96262	4-hydroxyphenylpyruvate dioxygenase
ENSGALG00000010769	HPGD	-0.753698	0.593081	0.0250856	47.9135	101.288	65.2365	62.1565	26.5347	44.2137	15-hydroxyprostaglandin dehydrogenase
ENSGALG00000010402	HPGDS	-3.48876	0.0890798	2.19e-06	5.4861	11.0283	1.56024	0.617358	0.371547	0.627862	Hematopoietic prostaglandin D synthase
ENSGALG00000022586	HPX	-4.56531	0.042238	7.55e-08	11.9563	105.31	6.34734	1.65595	0.996607	2.76677	hemopexin
ENSGALG00000007193	HRASLS	-0.598772	0.660316	0.0135695	22.5556	19.1202	24.4427	14.8062	12.4922	18.1927	HRAS-like suppressor
ENSGALG00000001926	HSPB1	-0.798793	0.57483	0.00743427	290.392	199.936	135.926	167.6	110.27	96.6785	heat shock protein beta-1
ENSGALG00000023772	HSPB7	-1.97824	0.253799	0.00183702	13.5179	13.8942	2.47616	3.39151	0.765423	3.61346	Heat shock protein beta-7
ENSGALG00000015895	HTR1B	1.26777	2.40789	0.0412658	2.60909	3.76106	4.96931	21.0995	3.82317	3.62586	5-hydroxytryptamine receptor 1B
ENSGALG00000027539	HTRA2	-0.601959	0.658859	0.015649	33.4635	45.3265	30.0882	31.2099	22.0635	21.7491	Serine protease HTRA2, mitochondrial
ENSGALG00000015575	HTRA3	-0.667535	0.629582	0.0120558	32.7484	48.6628	38.1625	29.6882	31.7674	17.777	Probable serine protease HTRA3
ENSGALG00000008656	ICOS	0.893725	1.85797	0.0326311	3.59741	1.3644	2.22519	2.6056	6.17679	5.20161	Inducible T-cell costimulator
ENSGALG00000021627	IFI27L2	-2.61807	0.162885	2.48e-06	232.732	787.182	129.064	30.0243	84.8132	81.7412	-
ENSGALG00000002832	IFI35	-0.959458	0.51425	0.0153827	87.4641	158.891	33.7742	54.0167	54.635	42.2536	Interferon-induced 35 kDa protein
ENSGALG00000011089	IFIH1	-1.25777	0.418189	0.0138656	27.3459	36.4713	5.36654	5.46634	15.9876	8.87597	interferon-induced helicase c domain-containing protein 1
ENSGALG00000004239	IFITM5	-0.855121	0.552819	0.0206976	31.6039	33.8544	10.2244	14.2158	15.8937	13.5842	interferon-induced transmembrane protein 5
ENSGALG00000004231	IFNLR1	1.04405	2.06201	0.010527	2.79141	3.99185	2.49154	7.39392	6.92208	5.80888	Interleukin-28 receptor subunit alpha
ENSGALG00000007371	IGDCC3	-1.17489	0.442917	0.0218434	2.07364	1.74934	0.954817	0.736717	1.05729	0.428143	Immunoglobulin superfamily DCC subclass member 3
ENSGALG00000007410	IGDCC4	-1.36673	0.387769	0.00994762	0.441212	0.532408	1.17692	0.174632	0.25399	0.439778	Immunoglobulin superfamily DCC subclass member 4
ENSGALG00000011469	IGFBP2	2.08822	4.25224	1.29e-08	39.7982	59.9965	73.0527	345.62	122.836	298.474	insulin-like growth factor binding protein 36kda
ENSGALG00000028931	IGFBP4	-1.39574	0.38005	1.31e-05	75.4014	140.951	65.7583	48.2579	38.583	25.691	insulin-like growth factor-binding protein 4
ENSGALG00000011468	IGFBP5	-0.896085	0.537343	0.00262111	45.0453	74.5156	39.7312	25.7836	40.6663	23.6884	insulin-like growth factor-binding protein 5
ENSGALG00000004328	IGHMBP2	-0.606412	0.656828	0.048153	6.76665	12.4386	7.77359	7.02648	5.48679	6.03003	dna-binding protein smubp-2
ENSGALG00000011551	IGJ	-0.784923	0.580383	0.0151043	18.5689	7.62813	8.57692	5.8999	8.99774	6.1394	Immunoglobulin J chain
ENSGALG00000010369	IGSF10	-2.29217	0.204168	5.57e-09	2.76952	1.77176	2.64229	0.490081	0.25509	0.76976	Immunoglobulin superfamily member 10
ENSGALG00000013086	IKZF1	0.852225	1.80528	0.0163576	3.13284	2.13525	2.83675	4.40432	8.06944	2.94837	dna-binding protein ikaros isoform x1
ENSGALG00000005848	IL11Ra	-0.909447	0.532389	0.02359	2.48312	4.96981	2.52188	2.93533	1.28111	1.32823	interleukin-11 receptor subunit alpha
ENSGALG00000011222	IL12RB2	1.32864	2.51166	0.0406401	0.9298	0.310689	0.299692	1.0623	2.58705	0.516858	interleukin-12 receptor subunit beta-2
ENSGALG00000006388	IL16	1.13389	2.1945	0.000167661	3.86139	2.99395	3.10129	6.64524	10.9321	5.41895	pro-interleukin-16
ENSGALG00000006318	IL21R	1.67697	3.19756	0.00597706	0.683718	2.11846	0.44075	2.23446	6.72386	2.1537	interleukin-21 receptor
ENSGALG00000006335	IL2RA	1.06625	2.09398	0.0265916	3.71363	2.58434	2.17631	5.29593	10.0282	3.52813	Interleukin-2 receptor subunit alpha
ENSGALG00000000081	IL4I1	-1.36744	0.387577	0.0177565	6.61615	2.58743	1.35577	1.17349	1.10981	1.9485	L-amino-acid oxidase
ENSGALG00000013372	IL7R	0.746822	1.67809	0.0324244	3.69665	3.69318	5.5309	6.67893	7.46123	8.47326	interleukin-7 receptor subunit alpha
ENSGALG00000026098	IL8	-0.932494	0.523952	0.0341007	2.37214	1.62767	1.31929	1.3347	0.722942	0.827374	interleukin 8
ENSGALG00000017394	INSIG1	1.06726	2.09545	0.00127427	6.81795	7.21691	10.1989	25.6679	13.737	13.605	insulin-induced gene 1 protein
ENSGALG00000006785	IRF1	-0.806424	0.571797	0.0378697	68.135	88.4443	30.348	32.7144	59.6065	20.2795	interferon regulatory factor 1
ENSGALG00000014297	IRF-3	-0.850443	0.554614	0.0469618	33.6885	50.7599	9.85509	12.4395	23.5347	18.7652	interferon regulatory factor 3-like
ENSGALG00000004376	IRK1	0.737046	1.66676	0.0355026	4.9177	3.8464	9.27947	10.4046	12.4487	8.65356	inward rectifier potassium channel 2
ENSGALG00000016839	IRS2	-1.45654	0.364367	0.000572931	7.90828	14.0431	5.00087	3.27791	2.47136	4.47979	Insulin receptor substrate 2
ENSGALG00000013575	ISG12(2)	-1.80905	0.28538	0.0373134	587.988	999.385	15.1056	44.8276	294.102	141.515	interferon alpha-inducible protein 27-like protein 2b-like
ENSGALG00000009042	ISM1	-1.73076	0.301292	0.000843856	1.26055	2.25154	1.24598	0.803823	0.241884	0.420428	Isthmin-1
ENSGALG00000008007	ITGA11	-0.661354	0.632284	0.0435242	5.20296	11.6919	6.37184	6.65146	3.8887	4.85948	integrin alpha-11
ENSGALG00000008978	ITGA4	1.08346	2.11911	0.00114592	8.96233	4.50251	9.65143	11.1583	24.779	15.4661	Integrin alpha-4
ENSGALG00000009362	ITGA6	0.632233	1.54996	0.0426365	34.4726	19.8837	31.0972	27.0446	49.1045	61.7557	integrin alpha-6
ENSGALG00000007511	ITGB2	0.94936	1.93102	0.00350571	19.1725	20.989	13.8126	47.0044	45.0764	17.5213	integrin beta-2
ENSGALG00000002389	ITGB4	-0.76683	0.587707	0.0155255	2.77512	2.82506	2.6616	2.19046	1.72742	1.15384	Integrin beta-4
ENSGALG00000011141	ITGB6	-2.09943	0.233351	0.00132452	0.83834	0.603145	0.99552	0	0.254001	0.343381	integrin beta-6
ENSGALG00000006891	ITIH5	0.705894	1.63115	0.0264969	92.3401	71.0406	60.1606	147.821	69.1247	160.705	Inter-alpha-trypsin inhibitor heavy chain H5
ENSGALG00000003857	ITK	1.43224	2.69865	0.00298677	2.00098	1.7193	1.65845	2.46082	9.00944	3.93279	tyrosine-protein kinase itk tsk
ENSGALG00000028085	JAK3	0.82742	1.77451	0.00568507	7.81208	9.18157	7.29436	11.3049	23.3666	10.7893	tyrosine-protein kinase jak3
ENSGALG00000001472	JAM3	-0.70446	0.613672	0.0116047	10.5738	14.3752	9.3624	8.81531	8.0054	5.26025	junctional adhesion molecule c
ENSGALG00000023834	JPH2	1.0018	2.0025	0.0110149	7.14289	5.67535	2.44618	13.5578	9.38029	9.11996	Junctophilin-2
ENSGALG00000016616	KAL1	0.917711	1.88912	0.0167786	2.7573	2.38183	2.38986	7.33596	2.90779	4.55954	anosmin-1-like
ENSGALG00000010204	KCNC2	1.10732	2.15445	0.0468027	0.396223	0.361081	0.681121	1.26331	0.760305	1.17468	potassium voltage-gated channel subfamily c member 2 isoform x1
ENSGALG00000025818	KCNK5	-1.20051	0.435122	0.0211568	1.07282	2.49305	0.922106	0.983413	0.270193	0.770297	Potassium channel subfamily K member 5
ENSGALG00000004980	kcnma1	0.616871	1.53355	0.0100784	9.88401	6.54388	7.73484	11.2694	14.5069	13.3974	calcium-activated potassium channel subunit alpha-1 isoform x1
ENSGALG00000006472	KCNQ1	0.734375	1.66368	0.00305976	10.9968	6.13226	7.65934	13.816	16.7358	12.5452	Potassium voltage-gated channel subfamily KQT member 1
ENSGALG00000015932	KCNQ5	-0.922613	0.527553	0.0150436	0.963177	1.50766	1.2905	0.605164	0.891495	0.587902	potassium voltage-gated channel subfamily kqt member 5 isoform x2
ENSGALG00000014736	KEL	-1.0178	0.49387	0.0274498	1.89826	1.85145	4.8727	0.948751	2.08707	1.44496	Kell blood group glycoprotein homolog
ENSGALG00000014808	KIAA2018	0.606159	1.5222	0.0498122	3.4406	1.5009	3.02997	3.74058	4.83793	4.09685	Basic helix-loop-helix domain-containing protein KIAA2018
ENSGALG00000006790	KIF11	1.19622	2.29138	0.00133816	1.26079	0.858469	0.828084	2.94664	2.65666	1.49426	kinesin-like protein kif11
ENSGALG00000002175	KIF14	2.07602	4.21642	0.00133989	0.143645	0.0523617	0.0617325	0.457995	0.551274	0.186315	kinesin-like protein kif14
ENSGALG00000003231	KIF20A	1.42391	2.68312	0.00184663	0.576903	0.89853	1.17203	3.77911	2.01274	1.61316	kinesin-like protein kif20a-like
ENSGALG00000000628	KIF21B	1.03959	2.05565	0.00366076	1.33885	1.46412	1.34458	3.40378	4.24306	1.34747	kinesin-like protein kif21b
ENSGALG00000008095	KIF23	1.27842	2.42574	0.00653717	0.646744	1.06089	0.833831	3.24776	1.95461	1.25829	kinesin-like protein kif23
ENSGALG00000011581	KIF26A	0.831766	1.77986	0.0116907	2.79322	2.0976	1.72084	2.46884	6.09598	3.80312	Kinesin-like protein KIF26A
ENSGALG00000010120	KIF2C	1.9498	3.8632	0.00329059	0.080455	0.164968	0.0777964	0.692609	0.509465	0.13417	Kinesin-like protein KIF2C
ENSGALG00000006611	KIF7	0.694481	1.6183	0.0162496	21.672	28.0854	14.667	44.1993	40.4993	24.6946	kinesin-like protein kif7
ENSGALG00000013925	KIT	0.827198	1.77424	0.045479	1.23489	0.71832	1.62599	3.10379	2.05703	1.46054	mast stem cell growth factor receptor kit
ENSGALG00000026928	KLF4	-0.718441	0.607754	0.0242409	49.2568	69.354	28.0048	23.0459	31.033	38.8607	krueppel-like factor 4
ENSGALG00000016927	KLF5	-2.19513	0.218374	4.75e-06	2.17412	5.49526	3.30546	0.784746	0.472287	1.23135	Krueppel-like factor 5
ENSGALG00000023855	KRT14	-4.50001	0.0441938	3.86e-09	6.51454	20.6124	2.29574	0.540043	0.700035	0.0965681	type i cytoskeletal 14-like
ENSGALG00000019719	KRT19	-8.44325	0.00287296	5.5e-22	7.53404	27.118	7.71525	0	0.0991332	0	type i cytoskeletal 19
ENSGALG00000012169	KRT8	-5.46021	0.0227151	2.69e-09	1.92058	6.96411	1.95486	0	0	0.224761	type ii cytoskeletal 8
ENSGALG00000007905	LAMB1	0.689547	1.61278	0.00713759	50.7201	49.837	47.8414	93.446	100.184	57.6839	Laminin subunit beta-1
ENSGALG00000004620	LAMC1	0.804857	1.74697	0.00296872	79.6439	59.7535	99.2839	178.901	123.225	133.881	Laminin subunit gamma-1
ENSGALG00000003852	LAMC3	-1.79644	0.287885	0.033337	0.725212	0.430139	0.0316948	0.0235145	0.141518	0.191316	laminin subunit gamma-3
ENSGALG00000000562	LAPTM5	0.849414	1.80177	0.00387324	99.1298	68.0493	72.4948	168.205	200.449	84.6476	lysosomal-associated transmembrane protein 5
ENSGALG00000009052	LBH	-0.756816	0.591801	0.0437678	34.3277	34.9401	12.5886	17.0409	24.5728	9.23555	protein lbh
ENSGALG00000028928	LCAT	-1.05781	0.48036	0.00199419	17.466	15.4026	17.4976	4.28257	14.1757	7.05165	phosphatidylcholine-sterol acyltransferase-like
ENSGALG00000000466	LCK	1.0657	2.09318	0.0143399	3.95686	3.50723	3.00719	6.65329	12.8997	3.65819	proto-oncogene tyrosine-protein kinase lck-like
ENSGALG00000006300	LDHA	0.623589	1.5407	0.0333607	35.717	37.0336	34.8494	86.0002	53.7631	34.022	l-lactate dehydrogenase a chain isoform x1
ENSGALG00000029043	LGALS1	-1.51541	0.349797	0.000349996	2.42163	2.57032	2.38752	0.459859	1.35304	0.91062	16 kda beta-galactoside-binding lectin-like
ENSGALG00000012420	LGALS1	1.16132	2.23662	0.00321411	272.121	232.449	154.118	929.601	295.398	309.634	beta-galactoside-binding lectin-like
ENSGALG00000012173	LGALS3	1.03497	2.04906	0.00309725	25.4072	27.2379	17.0765	80.4769	36.4452	32.4143	Galectin-3
ENSGALG00000009095	LHCGR	-2.08671	0.235416	0.00259496	0.58994	0.645139	0.912714	0.112858	0.237725	0.163968	lutropin-choriogonadotropic hormone receptor
ENSGALG00000017036	LHFPL1	-0.702262	0.614608	0.0082489	39.4767	69.0355	43.9493	33.4199	27.8189	36.7631	Lipoma HMGIC fusion partner
ENSGALG00000000897	LHFPL5	-1.18818	0.438857	0.0034265	15.7309	21.7203	35.3985	18.3995	5.6208	9.37078	tetraspan membrane protein of hair cell stereocilia homolog
ENSGALG00000016212	LICOS	0.663125	1.58351	0.0489901	13.9325	6.68108	9.31761	15.4646	15.7835	18.2231	icos ligand
ENSGALG00000003733	LIFR	0.767678	1.70253	0.010135	29.458	21.0511	39.1343	35.3224	59.99	64.3355	leukemia inhibitory factor receptor
ENSGALG00000002496	LL	-6.28618	0.0128136	6.39e-10	11.2327	25.9985	1.12482	0.104313	0	0.36373	pulmonary surfactant-associated protein a-like
ENSGALG00000013377	LMBRD2	0.667254	1.58805	0.0267805	7.15252	4.73422	7.11839	7.64168	9.63145	14.1599	lmbr1 domain-containing protein 2
ENSGALG00000014692	LMNB1	0.699275	1.62369	0.0426307	3.71726	3.3682	2.87554	5.79058	6.84765	4.36885	lamin-b1
ENSGALG00000000470	LMNB2	0.956964	1.94122	0.000227973	13.0884	7.81773	12.1057	22.4531	23.5454	20.9569	lamin-b2
ENSGALG00000028721	LMOD1	-0.773516	0.58499	0.00238553	70.0678	79.5834	62.3275	55.2126	32.4391	41.7108	leiomodin-1
ENSGALG00000015301	LNPEP	0.595937	1.51145	0.0117749	34.222	25.228	33.3375	43.8746	47.3741	55.0701	Leucyl-cystinyl aminopeptidase
ENSGALG00000004509	LOC101747587	-0.653842	0.635585	0.0331995	3083.16	6244.44	4045.96	3803.76	2867.97	2268.65	Polyubiquitin
ENSGALG00000028063	LOX	0.830214	1.77795	0.00694904	62.1388	57.7778	40.9476	124.198	58.6309	114.09	protein-lysine 6-oxidase isoform x1
ENSGALG00000000402	LOXL2	0.903451	1.87054	0.00226023	20.5618	15.3194	11.7856	45.5583	24.0288	23.335	lysyl oxidase homolog 2
ENSGALG00000015729	LPAR1	-1.44291	0.367824	0.0071318	3.24374	8.82956	3.54567	3.33876	0.852465	1.76393	lysophosphatidic acid receptor 1
ENSGALG00000009848	LPGAT1	0.620907	1.53784	0.0202793	19.3872	14.1702	14.5381	30.3235	19.9295	26.7774	acyl- :lysophosphatidylglycerol acyltransferase 1
ENSGALG00000011319	LPHN3	0.595404	1.5109	0.0139052	10.215	12.5161	12.8313	20.7844	14.7527	20.5771	latrophilin-3 isoform x17
ENSGALG00000007337	LPP	0.822017	1.76788	0.00815236	6.05753	3.7003	8.45046	10.8413	10.2706	12.4431	lipoma-preferred partner homolog
ENSGALG00000027587	LRG1	1.71585	3.28489	0.00150211	2.85412	2.49694	2.20784	13.5136	9.94023	2.77646	-
ENSGALG00000007483	LRIG1	-0.746029	0.596243	0.0110411	8.8611	8.15667	15.6168	7.23164	6.52837	6.59774	Leucine-rich repeats and immunoglobulin-like domains protein 1
ENSGALG00000010858	LRP2	0.681062	1.60332	0.0441689	0.814222	0.771685	0.38491	1.12496	1.29158	0.905219	low-density lipoprotein receptor-related protein 2
ENSGALG00000015087	LSAMP	-1.76125	0.294993	0.000187691	2.13976	4.57026	4.78469	1.47108	0.846851	1.18945	limbic system-associated membrane protein isoform x1
ENSGALG00000006198	LSS	1.21123	2.31535	0.0100815	2.03356	2.84929	2.17119	10.2423	3.25586	3.56787	lanosterol synthase
ENSGALG00000010448	LTBP1	-0.739625	0.598895	0.00504437	9.54276	11.1653	7.14172	7.47806	5.33399	4.61881	latent-transforming growth factor beta-binding protein 1 isoform x1
ENSGALG00000011271	LUM	0.657154	1.57697	0.00762627	79.3554	63.6292	72.6694	130.721	138.482	87.3247	lumican
ENSGALG00000016761	LYG2	-4.79694	0.035973	1.04e-13	19.2832	58.2442	8.10983	1.08498	0.593616	1.49036	lysozyme g-like
ENSGALG00000008552	MAL	-2.39125	0.190617	0.000485234	2.61387	4.61039	2.17419	0.161304	1.35909	0.374967	myelin and lymphocyte protein
ENSGALG00000008425	MAP1A	0.586286	1.50138	0.0346916	2.91924	3.08161	5.37842	5.89291	6.01165	5.97909	Microtubule-associated protein 1B
ENSGALG00000016426	MAP3K15	1.62811	3.09107	0.0214219	0.164936	0.0360736	0.0850589	0.299751	0.417769	0.256716	mitogen-activated protein kinase kinase kinase 15
ENSGALG00000007356	MAP3K8	-0.905917	0.533693	0.028533	1.56986	3.38444	2.2842	1.35143	1.34266	1.34638	Mitogen-activated protein kinase kinase kinase 8
ENSGALG00000001501	MAPK1	0.588855	1.50405	0.0200893	98.0348	78.5664	92.9366	129.683	112.524	179.649	mitogen-activated protein kinase 1
ENSGALG00000014784	MAST4	0.688062	1.61112	0.00507596	5.79603	3.8705	5.71761	7.27433	10.553	8.12537	microtubule-associated serine threonine-protein kinase 4
ENSGALG00000016478	MATN3	-2.14555	0.226009	6.26e-05	2.51007	8.90022	4.21682	0.873063	1.83904	1.01476	matrilin-3
ENSGALG00000016676	MCM3	1.33551	2.52365	0.00841169	1.25969	1.39978	0.681071	4.29495	3.57902	1.03906	dna replication licensing factor mcm3
ENSGALG00000006981	MCTP2	-1.15123	0.450242	0.0266219	5.6521	5.38018	1.13584	1.65254	3.21419	0.890414	Multiple C2 and transmembrane domain-containing protein 2
ENSGALG00000008367	MDK	-2.0272	0.245331	0.000275628	18.6615	29.7952	5.41346	7.05078	4.18968	2.48966	midkine
ENSGALG00000028354	METRNL	-0.733419	0.601477	0.00154303	23.2948	27.7629	23.8918	18.6209	16.0096	12.5818	Meteorin-like protein
ENSGALG00000027471	MFAP5	-1.27134	0.414276	1.33e-06	103.817	161.862	116.691	64.4239	51.8834	49.7787	microfibrillar-associated protein 5
ENSGALG00000016498	MFSD2B	-1.07887	0.473398	0.0154739	1.70109	2.2203	1.62719	0.489885	1.38991	0.894762	Major facilitator superfamily domain-containing protein 2B
ENSGALG00000012187	MGAT5	0.842353	1.79297	0.00310587	19.5759	9.16103	20.251	25.9586	32.8864	32.8234	Alpha-1,6-mannosylglycoprotein 6-beta-N-acetylglucosaminyltransferase A
ENSGALG00000001740	MGAT5B	1.35173	2.55218	0.000242732	4.9316	3.45154	10.8089	16.2742	21.6895	13.515	alpha- -mannosylglycoprotein 6-beta-n-acetylglucosaminyltransferase b isoform x1
ENSGALG00000005990	MGLL	-1.13663	0.454822	0.000600421	24.3397	31.4808	28.2163	21.7898	8.05563	10.1004	monoglyceride lipase
ENSGALG00000012144	MIEF1	0.607972	1.52412	0.0480752	7.75367	7.23699	7.00399	13.8882	9.43876	11.64	-
ENSGALG00000025996	MKI67	1.5079	2.84396	5.64e-05	0.704173	0.991453	0.885175	3.29199	3.01998	1.40917	Antigen KI-67
ENSGALG00000001115	MMEL1	-1.25919	0.41778	0.0468988	0.4261	0.383739	1.66424	0.239748	0.288577	0.543386	Membrane metallo-endopeptidase-like 1
ENSGALG00000019061	MMP1	-2.13313	0.227963	0.00505975	2.11276	0.634239	1.49549	0.237751	0	0.736903	interstitial collagenase
ENSGALG00000002461	MMP17	-0.870356	0.547012	0.00211409	8.47111	10.2097	10.0756	6.30532	5.56335	4.57628	Matrix metalloproteinase-17
ENSGALG00000003580	MMP2	-0.656634	0.634357	0.0115496	63.2795	95.1309	59.5992	44.5772	48.5661	51.615	72 kda type iv collagenase
ENSGALG00000001392	MMP23B	-0.660497	0.63266	0.0158465	17.2961	23.2977	14.7727	10.7932	14.2454	11.7216	matrix metalloproteinase-23
ENSGALG00000001558	MOV10	-1.16127	0.447119	0.0308887	63.6031	69.7562	7.748	14.302	31.1001	20.4313	helicase mov-10
ENSGALG00000002911	MOXD1	0.629151	1.54665	0.0375439	15.6664	11.3073	5.79017	16.0591	19.7807	17.0689	dbh-like monooxygenase protein 1
ENSGALG00000001700	MPI	-0.609182	0.655568	0.0185044	17.5228	16.5458	17.0118	14.7414	9.52007	10.6403	mannose-6-phosphate isomerase
ENSGALG00000002740	MPP2	-1.38531	0.382806	0.0372521	1.18946	1.93445	3.26368	1.31277	0.0702285	1.11895	MAGUK p55 subfamily member 2
ENSGALG00000015438	MPZL1	0.869721	1.82731	0.00482482	15.4282	7.70684	16.8624	24.9599	25.5844	25.6933	Myelin protein zero-like protein 1
ENSGALG00000019470	MSC	-1.8078	0.285627	7.51e-06	117.336	88.4709	105.334	52.4661	11.2917	28.4679	Musculin
ENSGALG00000005349	MSLN	-2.98477	0.126327	4.42e-05	2.02071	6.36058	0.880151	0.49627	0.597344	0.121435	Mesothelin
ENSGALG00000009560	MSMO1	0.870881	1.82878	0.00538355	8.04607	10.1791	9.55998	25.6917	15.0762	12.4094	methylsterol monooxygenase 1
ENSGALG00000004709	MSN	0.590519	1.50579	0.0342117	225.689	125.568	177.031	203.12	315.577	310.463	Moesin
ENSGALG00000019794	MSTO1	-0.683754	0.622543	0.0197086	10.3752	11.7048	10.0456	8.15894	6.13791	6.56526	Protein misato homolog 1
ENSGALG00000014616	MT1	-0.708204	0.612081	0.00456441	315.816	292.596	361.21	171.536	179.524	267.838	uncharacterized protein loc100435668
ENSGALG00000028451	MT4	-0.96278	0.513067	0.000286459	2393.51	2228.72	2252.1	935.235	1134.69	1604.66	Metallothionein
ENSGALG00000007353	MTFMT	1.04869	2.06865	0.000168878	8.56944	8.78919	7.89168	16.6482	17.7102	20.297	methionyl-trna mitochondrial
ENSGALG00000011806	MUC13	-1.299	0.406406	0.00734681	1.31173	2.17484	2.29128	0.769006	0.438455	1.22312	Mucin-13
ENSGALG00000006740	MUC5AC	-1.42236	0.373101	0.010522	0.123179	0.298693	0.22786	0.0922092	0.092491	0.0654958	Mucin-5B
ENSGALG00000001709	MUSTN1	-1.20646	0.43333	0.000740138	40.1212	17.4649	32.5179	16.9528	10.5391	12.9918	transmembrane protein 110
ENSGALG00000016635	MXRA5	1.35668	2.56095	4.9e-07	16.9803	12.9263	9.75918	44.022	32.7837	29.1215	Matrix-remodeling-associated protein 5
ENSGALG00000013781	MYH7	-0.907898	0.532961	0.0459614	0.802036	0.903659	0.626694	0.639301	0.377757	0.270204	Myosin-7
ENSGALG00000028567	MYL9	-0.620088	0.650631	0.0106419	125.249	151.078	148.828	89.6896	88.3417	111.171	myosin regulatory light polypeptide 9
ENSGALG00000005644	MYO1G	0.7766	1.71309	0.0095992	9.13415	11.4894	7.12922	19.1195	21.3865	9.54022	Unconventional myosin-Ig
ENSGALG00000004624	MYO5A	0.764142	1.69836	0.0142708	6.6772	2.89674	6.25036	10.5077	11.2898	6.34549	unconventional myosin-va
ENSGALG00000021074	MYOC	-1.28707	0.409784	1.56e-05	39.9327	55.3969	39.9698	26.1877	11.4202	20.1428	myocilin
ENSGALG00000001021	MYOCD	-0.875676	0.544998	0.0184152	4.9997	3.12399	2.53211	1.35597	2.31257	2.63601	myocardin-like
ENSGALG00000006705	MYOF	0.654023	1.57355	0.0125888	16.244	8.79861	9.4957	18.7928	21.7782	16.1394	Myoferlin
ENSGALG00000020522	MYRF	-1.34681	0.39316	9.39e-05	3.27338	4.49446	4.14994	1.66989	2.05186	1.19285	Myelin gene regulatory factor
ENSGALG00000023188	NANP	-0.657241	0.63409	0.0379251	20.9892	25.1134	14.7508	12.6758	15.826	11.9878	N-acylneuraminate-9-phosphatase
ENSGALG00000016133	NAPRT	-0.589238	0.664694	0.00988987	27.5811	30.9214	30.3358	25.1361	18.6931	17.922	Nicotinate phosphoribosyltransferase
ENSGALG00000005472	NAT	-1.2418	0.422844	0.019283	2.31908	4.89521	3.82433	2.7857	0.993497	1.01931	arylamine n- liver isozyme-like
ENSGALG00000003999	NAV2	-0.794296	0.576624	0.00267405	2.54024	2.90182	2.92911	1.91645	1.29755	1.81646	neuron navigator 2 isoform x3
ENSGALG00000010311	NAV3	0.660077	1.58017	0.0447369	2.25229	1.2943	1.13875	2.4416	3.24395	2.08177	Neuron navigator 3
ENSGALG00000014425	NCAPG	1.51653	2.86102	0.00162011	0.277356	0.75827	0.561925	1.45913	2.00721	1.34354	Condensin complex subunit 3
ENSGALG00000006525	NCAPG2	1.18595	2.27512	0.0413571	0.0824874	0.16237	0.170158	0.465514	0.303904	0.210924	condensin-2 complex subunit g2
ENSGALG00000004700	NCF2	1.75454	3.37419	0.000154551	2.07114	1.9758	1.02266	9.02026	5.37796	3.67439	neutrophil cytosol factor 2
ENSGALG00000027417	NCKAP1L	0.793363	1.73311	0.0129207	12.3068	11.3385	6.2477	26.3069	16.5061	11.3442	nck-associated protein 1-like
ENSGALG00000014801	NDC80	1.51539	2.85876	0.00745568	0.495328	0.205463	0.176169	1.37236	0.766935	0.531697	kinetochore protein ndc80 homolog
ENSGALG00000012747	NEDD9	0.68564	1.60842	0.00756594	55.4856	42.6965	53.4635	80.1291	66.7377	106.921	enhancer of filamentation 1
ENSGALG00000009601	NELL2	-1.37965	0.384313	0.00013939	112.766	52.5107	39.6754	26.6862	18.5357	35.9272	protein nel-like
ENSGALG00000005660	NF1	0.759157	1.6925	0.0079701	15.1013	6.83748	13.4943	18.1119	23.3932	21.0785	neurofibromin isoform x3
ENSGALG00000007963	NFATC2	1.0187	2.02609	0.026506	3.55525	1.90317	1.92323	4.99398	8.64451	2.15596	nuclear factor of activated t- cytoplasmic 2
ENSGALG00000008946	NHLRC2	0.737864	1.6677	0.0104856	7.29101	3.85146	5.70911	7.78169	11.2399	10.3498	NHL repeat-containing protein 2
ENSGALG00000028971	NKIRAS2	-0.616015	0.652471	0.0194839	58.5039	82.9178	71.032	54.0033	53.6973	37.7518	nf-kappa-b inhibitor-interacting ras-like protein 2
ENSGALG00000020423	NKX2-1	-7.30541	0.00632197	6.42e-11	2.82512	3.98377	2.49213	0	0	0	Homeobox protein Nkx-2.1
ENSGALG00000007838	NLRC3	0.784146	1.72207	0.03467	2.88153	2.8412	2.45642	3.34363	8.30303	3.23858	Protein NLRC3
ENSGALG00000014196	NME5	0.815316	1.75968	0.0454436	1.47224	0.894444	1.33572	1.92979	2.63672	2.27331	nucleoside diphosphate kinase homolog 5
ENSGALG00000008177	NOS1	-1.45707	0.364231	0.00356287	1.3	0.807353	0.910454	0.276328	0.295651	0.57098	nitric oxide brain isoform x2
ENSGALG00000002900	NOTUM	-0.896007	0.537372	0.0404664	6.26299	5.22152	4.63697	3.61812	3.85526	1.58562	Protein notum homolog
ENSGALG00000016112	NOV	-1.81903	0.283411	0.000170187	3.8782	4.00914	2.8516	1.85478	0.802319	0.471584	protein nov homolog
ENSGALG00000005469	novel gene	-5.39303	0.0237978	1.21e-11	1.05933	3.67315	2.66492	0.0988558	0.0594947	0	Cytochrome P450 2C9
ENSGALG00000013659	NOX3	-2.31754	0.20061	0.00453998	0.729079	0.885885	1.04443	0	0	0.540374	nadph oxidase 3
ENSGALG00000017235	NOX4	1.6287	3.09234	0.00019377	5.26308	1.85281	5.43774	9.72363	9.29681	21.2009	NADPH oxidase 4
ENSGALG00000017405	NPR3	1.06272	2.08887	0.000569402	34.3116	25.0273	35.9593	89.0488	38.4706	79.401	Atrial natriuretic peptide receptor 3
ENSGALG00000012538	NR4A2	-1.44386	0.367583	0.0117093	2.7534	20.2966	3.62878	3.57009	3.61623	3.15182	nuclear receptor subfamily 4 group a member 2 isoform x2
ENSGALG00000008970	NRK	0.829773	1.77741	0.000950215	26.9614	17.2314	21.4854	46.0974	44.1047	31.851	mitogen-activated protein kinase kinase kinase kinase 4-like
ENSGALG00000007493	NSDHL	1.39485	2.62961	0.0341099	0.307978	0.673589	0.992669	3.24044	1.50698	0.641995	Sterol-4-alpha-carboxylate 3-dehydrogenase, decarboxylating
ENSGALG00000008681	NSMF	-1.15074	0.450393	0.00178306	5.63786	6.90155	4.99049	3.56831	3.16478	1.52801	nmda receptor synaptonuclear signaling and neuronal migration factor
ENSGALG00000001567	NT5DC2	-0.940152	0.521178	0.000606521	90.2612	129.782	116.867	58.711	47.0503	77.5872	5 -nucleotidase domain-containing protein 2
ENSGALG00000004842	NT5M	0.772419	1.70813	0.0426661	9.29793	10.7088	8.03423	24.2209	14.577	11.3268	5 (3 )- mitochondrial
ENSGALG00000023626	NTN1	0.808173	1.75099	0.0202306	12.4838	4.44291	7.04753	18.5827	13.2673	11.8669	netrin-1
ENSGALG00000005078	NUP210	0.82823	1.77551	0.00324068	2.01923	1.47211	1.67847	3.38	3.7625	2.48121	Nuclear pore membrane glycoprotein 210
ENSGALG00000008584	NUSAP1	1.11968	2.17299	0.00974391	1.47956	1.55577	1.24725	4.59948	3.3414	1.83471	nucleolar and spindle-associated protein 1
ENSGALG00000014337	NWD2	1.26093	2.39651	0.027035	0.137535	0.128918	0.0759946	0.385268	0.226212	0.262125	Leucine-rich repeat and WD repeat-containing protein KIAA1239
ENSGALG00000006715	OAF	-0.914085	0.530681	5.67e-05	63.957	52.0131	67.6291	33.2842	32.8264	35.6605	Out at first protein homolog
ENSGALG00000013723	OAS*A	-2.54263	0.171629	0.00635356	315.698	576.405	6.34255	16.0845	108.046	37.8232	2 -5 -oligoadenylate synthase-like protein 2-like
ENSGALG00000028560	OC3	-2.4916	0.177809	1.31e-11	138.638	286.072	95.5746	26.7265	42.1819	28.3699	matrix gla
ENSGALG00000015951	OGFRL1	1.04853	2.06843	0.00300193	3.07519	2.77164	2.35271	4.33139	6.45858	7.02559	Opioid growth factor receptor-like protein 1
ENSGALG00000026736	OGN	-0.820891	0.566092	0.00159878	31.9079	43.1099	24.933	18.7763	18.0456	22.2551	Mimecan
ENSGALG00000027184	OLFML1	-0.976083	0.508358	0.00329669	4.88009	8.12228	3.6255	2.94306	3.76025	2.18702	Olfactomedin-like protein 1
ENSGALG00000001956	OLFML3	-0.698323	0.616288	0.012197	46.2858	62.4557	37.9628	43.7228	26.1332	24.6536	olfactomedin-like protein 3
ENSGALG00000027965	OPRL1	-1.36479	0.38829	0.0124517	0.746059	1.40737	1.58709	0.178404	0.730115	0.622079	Nociceptin receptor
ENSGALG00000004240	ORAI1	0.646468	1.56533	0.0331265	11.8461	10.2451	12.1784	17.7741	22.6421	15.8385	calcium release-activated calcium channel protein 1
ENSGALG00000028772	ORMDL1	0.991683	1.9885	0.00549372	2.87574	3.90855	5.77329	9.07728	7.89891	9.04332	orm1-like protein 1
ENSGALG00000003323	OSGIN1	1.22212	2.3329	0.00696097	6.89128	9.5823	5.06019	25.8427	5.88491	20.4982	Oxidative stress-induced growth inhibitor 1
ENSGALG00000016473	OSR1	-0.731087	0.60245	0.0449307	11.1137	11.0274	8.02144	8.45272	4.86445	4.14603	protein odd-skipped-related 1
ENSGALG00000016016	OSR2	-0.887148	0.540682	0.00351634	5.36022	6.87751	5.96274	4.40526	3.40873	2.47407	protein odd-skipped-related 2 isoform x1
ENSGALG00000026426	OTUD1	-0.795023	0.576334	0.00464306	36.3735	71.4612	57.5277	26.7537	34.9463	38.3469	OTU domain-containing protein 1
ENSGALG00000004613	P2RX5	1.16072	2.23568	0.00350725	2.87015	1.77499	2.06713	8.27391	4.48955	2.92685	p2x purinoceptor 5
ENSGALG00000023844	P2RY11	1.28219	2.43208	0.0112899	1.06885	1.75328	1.80867	3.13101	5.61458	3.11929	p2y purinoceptor 1-like
ENSGALG00000001573	P2X1	-1.4936	0.355124	0.000437245	6.26259	5.02596	4.88358	2.94683	1.62813	1.34758	p2x purinoceptor 1
ENSGALG00000017311	P4HA3	0.707225	1.63266	0.0234633	19.4494	17.7039	14.253	45.4876	23.9028	18.3317	prolyl 4-hydroxylase subunit alpha-3
ENSGALG00000008947	PAK7	-1.24946	0.420606	0.0168814	0.584662	1.07249	0.899684	0.505119	0.217141	0.377422	serine threonine-protein kinase pak 7
ENSGALG00000001895	PANK3	0.667444	1.58826	0.0180954	21.5378	11.8826	18.5121	25.4268	27.6268	32.9332	pantothenate kinase 3
ENSGALG00000012788	PARP12	-0.82626	0.563989	0.0442419	35.5228	44.1928	11.3781	11.1742	27.2291	15.4936	Poly [ADP-ribose] polymerase 12
ENSGALG00000012077	PARP9	-0.845426	0.556546	0.0382609	17.8939	19.8053	5.16016	5.1842	12.0769	7.71278	poly
ENSGALG00000005438	PARVA	0.988064	1.98352	0.000686539	14.2517	7.44837	13.1351	22.3368	24.6456	25.1349	alpha-parvin isoform x2
ENSGALG00000002167	PATL2	-1.30228	0.405485	0.0187975	4.22379	6.44306	0.936508	1.95573	1.88943	1.07675	Protein PAT1 homolog 1
ENSGALG00000026094	PCDHA11	1.10601	2.15249	0.019594	3.60756	1.85948	0.562875	4.28588	5.07942	4.24065	Protocadherin alpha-9
ENSGALG00000005901	PCMTD2	-0.843856	0.557152	0.00124744	29.1539	42.0874	25.8577	18.7055	15.802	21.9673	protein-l-isoaspartate o-methyltransferase domain-containing protein 2 isoform x1
ENSGALG00000002623	PCOLCE2	-1.92555	0.26324	1.22e-05	35.9511	89.1056	23.3207	16.9244	7.78523	15.9751	Procollagen C-endopeptidase enhancer 2
ENSGALG00000003099	PCTP	0.829066	1.77653	0.0301109	2.43713	2.95724	1.59258	3.4169	5.07374	4.60244	phosphatidylcholine transfer protein
ENSGALG00000021027	PDCD7	-0.635053	0.643917	0.0225956	10.5623	17.8942	12.9692	9.33324	9.68991	8.94683	Programmed cell death protein 7
ENSGALG00000016186	PDE9A	-0.729012	0.603317	0.0321714	12.2665	7.57012	14.2084	6.0652	10.8073	4.74077	high affinity cgmp-specific 3 -cyclic phosphodiesterase 9a isoform x1
ENSGALG00000013617	PDGFRL	-1.50316	0.352779	1.38e-06	35.2773	65.3273	32.7249	19.9285	13.515	15.7153	Platelet-derived growth factor receptor-like protein
ENSGALG00000013414	PDLIM3	-1.27344	0.413672	0.00789706	19.9529	10.0561	5.81602	8.67134	2.99638	3.61676	pdz and lim domain protein 3 isoform x2
ENSGALG00000026159	PDLIM7	-0.603729	0.658051	0.00606077	32.7731	34.4939	27.8072	21.9622	19.612	23.7265	pdz and lim domain protein 7
ENSGALG00000009530	PDZRN4	-1.42233	0.37311	0.0490152	1.36123	1.3346	0.181551	0.673467	0.324252	0.10437	PDZ domain-containing RING finger protein 4
ENSGALG00000007403	PEBP1	-0.653202	0.635868	0.0112782	160.064	147.251	119.565	115.275	68.7748	98.4549	Phosphatidylethanolamine-binding protein 1
ENSGALG00000007543	Pgo2	-1.29181	0.408438	0.0017197	7.14132	11.765	10.8811	6.25417	2.13559	4.22749	Protein APCDD1-like
ENSGALG00000017195	PGR	-1.54403	0.342926	0.0113241	1.90835	2.19393	0.883216	0.561652	1.01406	0.217603	progesterone receptor
ENSGALG00000012732	PHACTR1	1.3047	2.47032	0.0207954	1.16399	0.25458	0.262623	1.39172	1.54115	1.52054	phosphatase and actin regulator 1
ENSGALG00000009372	PHC3	0.782788	1.72045	0.0280207	1.11123	1.02078	1.66192	2.22149	2.92981	1.69253	Polyhomeotic-like protein 3
ENSGALG00000019094	PHF11	-0.871296	0.546656	0.038273	19.0368	19.8089	5.55208	5.52483	12.5131	7.40944	PHD finger protein 11
ENSGALG00000002988	PHGDH	2.03259	4.09138	0.00874364	1.09935	1.03046	0.30372	8.29967	1.03969	1.17856	D-3-phosphoglycerate dehydrogenase
ENSGALG00000001832	PHYHIPL	-1.21843	0.429751	0.0137367	1.01351	1.18944	0.956114	0.331027	0.426907	0.659577	phytanoyl- hydroxylase-interacting
ENSGALG00000000560	PI16	-1.66522	0.315295	1.01e-05	117.328	209.629	118.502	78.5417	24.8002	43.2628	Peptidase inhibitor 16
ENSGALG00000001836	PIAS4	-0.657116	0.634145	0.0178442	5.37745	4.66884	4.11779	3.10176	3.30198	2.98922	e3 sumo-protein ligase pias4
ENSGALG00000000919	PIGR	-6.49462	0.0110898	1.31e-17	3.25453	11.7023	2.57688	0.033837	0.122186	0.0393288	Polymeric immunoglobulin receptor
ENSGALG00000007885	PIH1D2	-1.06943	0.476508	0.0371513	1.92653	2.3994	1.3799	1.17732	0.800969	0.832937	PIH1 domain-containing protein 2
ENSGALG00000015732	PKIA	-1.86293	0.274918	0.000517604	5.78301	2.88305	4.05688	1.46423	1.37079	0.756391	camp-dependent protein kinase inhibitor alpha
ENSGALG00000013754	PLAGL1	0.815272	1.75963	0.0355779	4.90463	3.33269	3.92911	6.4677	11.0744	5.02926	Zinc finger protein PLAGL1
ENSGALG00000008875	PLCB1	0.85071	1.80339	0.0428913	1.41747	0.861165	0.852836	2.06388	2.71995	1.17316	1-phosphatidylinositol-4,5-bisphosphate phosphodiesterase beta-1
ENSGALG00000005453	PLCG2	1.03643	2.05115	0.000148681	2.67552	2.44848	3.59472	5.89957	7.0687	5.74555	1-phosphatidylinositol -bisphosphate phosphodiesterase gamma-2
ENSGALG00000011248	PLCL2	0.607771	1.5239	0.03379	5.46204	4.94254	3.37226	6.10755	9.38862	6.56427	inactive phospholipase c-like protein 2
ENSGALG00000009562	PLEK2	-2.38222	0.191815	0.00100063	1.04759	2.86403	0.623369	0.462479	0.231946	0.17918	pleckstrin-2-like
ENSGALG00000009431	PLEKHD1	1.30082	2.46369	0.00238923	2.38734	3.81566	1.89411	5.48925	10.5187	5.15517	-
ENSGALG00000002121	PLEKHN1	1.38323	2.60853	0.0157337	3.17314	5.05286	0.287091	8.94573	6.92208	7.55066	Pleckstrin homology domain-containing family N member 1
ENSGALG00000020679	PLEKHS1	-1.87008	0.273558	0.00788292	0.491888	0.268956	0.237817	0.0882185	0.106186	0.0854471	PH domain-containing protein C10orf81
ENSGALG00000010195	PLK4	1.06672	2.09467	0.0330349	0.665961	0.494185	1.13459	2.16126	1.86208	0.978371	Serine/threonine-protein kinase PLK4
ENSGALG00000023881	PLXDC1	-1.35409	0.391183	0.000341575	19.1328	30.4427	9.32597	7.09868	11.0681	6.05755	plexin domain-containing protein 1
ENSGALG00000011309	PLXNC1	0.909818	1.87881	0.00155717	5.29291	3.8048	2.86322	9.38204	8.65075	5.50038	Plexin-C1
ENSGALG00000019459	PMP2	2.24428	4.73801	0.00134449	1.54505	1.18273	0.796797	10.7884	1.06732	5.75438	myelin p2 protein
ENSGALG00000026262	PMP22	-0.608264	0.655986	0.0213508	82.8966	88.7355	48.2153	56.3025	45.7366	48.3661	peripheral myelin protein 22
ENSGALG00000027194	PMVK	-0.711183	0.610819	0.0491888	15.2012	30.2978	23.7079	15.7128	16.6547	11.9936	Phosphomevalonate kinase
ENSGALG00000005474	PNAT10	-0.981715	0.506377	0.00890927	4.03509	6.82909	4.17013	2.60372	2.32286	3.02631	arylamine n- pineal gland isozyme nat-10-like
ENSGALG00000021869	PODN	-0.754848	0.592609	0.00190639	124.74	157.985	131.449	83.4049	77.1842	95.9326	podocan
ENSGALG00000006919	POF1B	1.0712	2.10117	0.0307771	2.41591	1.6355	1.73043	2.45758	2.7815	7.41823	Protein POF1B
ENSGALG00000006841	POLR2L	-0.5985	0.66044	0.0466895	79.5191	78.5243	72.1451	79.9516	37.4607	41.0068	dna-directed rna polymerases and iii subunit rpabc5
ENSGALG00000001493	PPM1F	0.836819	1.78611	0.0071761	10.9651	7.49441	11.6499	13.7416	25.3073	17.3828	protein phosphatase 1f
ENSGALG00000012226	PPP1R17	0.813196	1.7571	0.014825	4.78571	4.44159	5.27706	11.0826	10.2586	5.39057	protein phosphatase 1 regulatory subunit 17
ENSGALG00000007229	PPP1R27	-1.22799	0.426911	0.00600745	11.0626	14.87	24.9597	8.15659	4.51089	9.86475	protein phosphatase 1 regulatory subunit 27
ENSGALG00000023014	PPP1R36	1.39132	2.62318	0.0458607	0.226238	0.0274897	0.0648185	0.396735	0.318358	0.195629	protein phosphatase 1 regulatory subunit 36
ENSGALG00000009686	PPP1R9A	0.730725	1.65947	0.0243231	24.3467	12.3637	30.3553	26.179	45.4082	44.781	Neurabin-1
ENSGALG00000026560	PRDM8	-1.611	0.327371	0.00188277	2.47645	4.97954	4.94373	2.33056	0.643822	1.19898	PR domain zinc finger protein 8
ENSGALG00000004621	PREX1	0.707693	1.63319	0.00178114	12.2306	9.17066	11.7262	19.0656	20.7999	16.7514	Phosphatidylinositol 3,4,5-trisphosphate-dependent Rac exchanger 1 protein
ENSGALG00000021211	PRF1	1.53864	2.90521	0.0154707	1.28039	1.44686	1.10051	2.89849	8.05867	0.94899	perforin-1-like
ENSGALG00000005116	PRG4	1.71697	3.28746	0.00474545	2.14575	1.46006	2.02874	13.4549	2.08617	3.76389	Proteoglycan 4
ENSGALG00000011889	PRKCH	0.945762	1.92621	0.00703527	5.14642	3.74381	5.42351	6.35662	15.6632	7.04003	protein kinase c eta type
ENSGALG00000016629	PRKX	0.748881	1.68049	0.0097633	2.87574	2.32117	2.36581	3.49731	5.50243	4.33897	cAMP-dependent protein kinase catalytic subunit PRKX
ENSGALG00000006547	PROCR	-1.02992	0.489738	0.043603	2.9112	4.48597	7.42137	3.67062	1.9044	1.91251	endothelial protein c receptor-like
ENSGALG00000003324	PRRX1	-0.930947	0.524514	0.004987	12.0557	13.7538	10.25	7.41754	5.55202	6.73774	paired mesoderm homeobox protein 1 isoform x1
ENSGALG00000005680	PSD	-0.861395	0.55042	0.0100164	4.11711	3.92405	2.84883	2.3484	2.32658	1.59573	ph and sec7 domain-containing protein 1
ENSGALG00000000899	PSD2	-1.24236	0.422679	0.020207	0.554188	0.553343	0.65237	0.391806	0.0693535	0.294668	ph and sec7 domain-containing protein 2
ENSGALG00000015669	PTBP3	0.944145	1.92405	0.0263007	2.22513	1.23879	2.50369	4.45024	3.26055	4.22798	polypyrimidine tract-binding protein 3 isoform x1
ENSGALG00000028529	PTGDS	-1.39847	0.379331	0.000251697	1926.6	2296.53	1714.28	1317.19	354.63	675.249	lipocalin-like
ENSGALG00000004779	PTGES2	-0.26479		0.257064	16.3457	20.0605	15.1902	16.2055	14.2518	14.4584	prostaglandin e synthase 2
ENSGALG00000028048	PTN	1.52075	2.86939	0.0450194	1.44842	1.11808	0.219696	1.46694	0.686664	6.2044	pleiotrophin
ENSGALG00000009784	PTPN14	0.797322	1.73787	0.0199163	4.91611	2.45475	6.86441	6.7075	9.59007	9.54923	Tyrosine-protein phosphatase non-receptor type 14
ENSGALG00000010616	PTPN21	0.669023	1.59	0.023577	8.68369	4.28612	9.16834	11.6959	12.808	12.2373	Tyrosine-protein phosphatase non-receptor type 21
ENSGALG00000000600	PTPN7	0.956161	1.94014	0.00951472	4.16018	4.74166	3.6261	7.70635	13.1886	4.78798	tyrosine-protein phosphatase non-receptor type 7
ENSGALG00000002192	PTPRC	1.15334	2.22428	6.32e-05	15.1556	10.9729	11.0501	27.3936	41.7174	17.7984	receptor-type tyrosine-protein phosphatase c
ENSGALG00000010053	PTPRF	-1.79839	0.287495	0.000263527	0.80424	1.17697	0.792913	0.441198	0.190636	0.184084	receptor-type tyrosine-protein phosphatase f
ENSGALG00000016377	PXDN	0.820076	1.7655	0.00669221	42.5734	22.7009	46.5701	55.8575	64.0502	85.7922	peroxidasin homolog
ENSGALG00000005887	PXDNL	-0.899613	0.536031	0.0472704	2.10969	2.65628	1.20561	1.04716	1.825	0.50713	peroxidasin homolog
ENSGALG00000007052	PXK	-0.678223	0.624935	0.0203534	32.789	31.1714	17.212	15.4875	23.2633	14.441	PX domain-containing protein kinase-like protein
ENSGALG00000016130	PYCRL	-0.824764	0.564575	0.00558237	7.62823	11.5368	7.60285	5.89932	5.51248	4.42082	Tigger transposable element-derived protein 5
ENSGALG00000010617	QPCT	-1.48878	0.356313	8.78e-08	14.9568	19.0768	16.1151	7.51594	6.81122	4.38476	Glutaminyl-peptide cyclotransferase
ENSGALG00000027789	RAB37	1.18769	2.27787	0.0433999	1.16976	1.41627	0.969517	3.71632	4.13652	0.743137	ras-related protein rab-37
ENSGALG00000010567	RAB3B	-1.24069	0.423171	0.0037777	11.6036	4.20642	18.597	5.97878	4.57621	4.63276	ras-related protein rab-3b
ENSGALG00000000769	RAB7B	1.02646	2.03702	0.00980587	9.76171	6.90047	4.172	22.6983	10.0592	11.5122	ras-related protein rab-7b-like
ENSGALG00000012456	RAC2	0.773003	1.70882	0.0116462	40.7316	50.0076	42.0996	71.7658	122.874	45.0554	ras-related c3 botulinum toxin substrate 2
ENSGALG00000006271	RACGAP1	1.51321	2.85444	0.00426514	0.919021	0.871009	0.789913	4.42459	2.08092	1.22608	rac gtpase-activating protein 1
ENSGALG00000009594	RARRES1	-0.606601	0.656742	0.00791514	122.785	155.653	127.181	91.22	95.7306	92.043	ovocalyxin-32
ENSGALG00000012576	RASEF	-2.21987	0.214661	0.00195431	0.177398	0.727489	0.228715	0.0742369	0.102122	0.0739591	ras and ef-hand domain-containing protein
ENSGALG00000002525	RASGEF1A	0.768857	1.70392	0.0431113	2.10017	2.80667	6.11251	7.58844	8.99945	6.89515	ras-gef domain-containing family member 1a
ENSGALG00000010903	RASGEF1B	0.776078	1.71247	0.024011	2.66944	4.15528	2.97656	5.17574	8.11268	4.41157	ras-gef domain-containing family member 1b isoform x3
ENSGALG00000008262	RASGRF1	-1.24123	0.423012	0.0250195	1.39573	1.98422	0.89974	1.10141	0.582517	0.193965	ras-specific guanine nucleotide-releasing factor 1
ENSGALG00000000834	RASSF5	0.686848	1.60976	0.0265423	6.2029	6.78329	7.85936	11.3549	16.6842	7.31229	ras association domain-containing protein 5
ENSGALG00000026081	RBM38	-0.682971	0.622881	0.0199037	12.7811	8.75665	14.9695	9.86862	7.12713	6.71099	rna-binding protein 38
ENSGALG00000014662	RBP5	-1.21468	0.430869	0.00127353	41.2796	67.4583	23.7871	27.0955	19.8473	12.8459	retinol-binding protein 5
ENSGALG00000016014	RCAN1	0.719771	1.64692	0.00649317	91.7536	84.5796	51.4887	109.686	166.886	116.325	calcipressin-1
ENSGALG00000027784	RCC1	-0.732827	0.601724	0.0126348	8.52945	12.9491	7.12642	6.63168	5.32156	6.03927	Regulator of chromosome condensation
ENSGALG00000010293	Rd	1.60243	3.03655	0.00259056	0.509326	1.39246	1.47749	2.92307	3.29851	4.4592	riboflavin-binding protein
ENSGALG00000026505	RDH10	-0.627991	0.647077	0.0296982	4.60705	3.61514	2.85652	2.1529	2.82083	2.52839	retinol dehydrogenase 10
ENSGALG00000014673	RFESD	-1.00521	0.498198	0.0261131	2.98055	5.78979	7.17988	1.65055	3.47675	3.22646	rieske domain-containing protein
ENSGALG00000016954	RGCC	-1.65543	0.317444	5.97e-05	6.83641	8.62297	6.31003	3.0838	1.07331	2.97972	Response gene to complement 32 protein
ENSGALG00000002540	RGS2	-0.634944	0.643966	0.0138723	73.11	89.4997	86.6854	74.0312	43.5948	50.26	regulator of g-protein signaling 2
ENSGALG00000004060	RGS9	1.00652	2.00905	0.0309469	4.77588	2.04813	3.7025	4.47863	13.5848	4.26853	regulator of g-protein signaling 9
ENSGALG00000016684	RHAG	-1.43754	0.369196	5.85e-05	3.13514	3.95908	2.88718	1.0353	1.6329	1.20333	ammonium transporter rh type a
ENSGALG00000001233	RHD	-1.21656	0.430308	0.000607311	8.27521	13.1539	8.7451	3.8063	6.09134	3.77051	rh-like protein
ENSGALG00000025738	RHOU	-1.26979	0.41472	0.00131716	4.47501	8.28848	8.10852	3.08499	3.89897	2.10659	Rho-related GTP-binding protein RhoU
ENSGALG00000004814	RHPN2	-1.02409	0.49172	0.0375933	2.04134	4.07196	1.43777	0.94013	0.892226	2.03833	rhophilin-2
ENSGALG00000002843	RILP	-0.790158	0.578281	0.0081229	29.7986	44.482	20.2033	22.8022	20.1529	14.3172	Rab-interacting lysosomal protein
ENSGALG00000015944	RIMS1	-2.25622	0.20932	0.000569561	0.174618	0.65099	0.409329	0.0531445	0.05483	0.158837	Regulating synaptic membrane exocytosis protein 1
ENSGALG00000006988	RNF213	-1.30055	0.405971	0.0202376	41.3104	58.6028	6.60704	7.77955	23.9564	13.5729	RING finger protein 213
ENSGALG00000001666	RPAIN	-0.598073	0.660636	0.0442962	19.2714	23.225	17.95	16.1762	13.4937	12.068	RPA-interacting protein
ENSGALG00000016406	RPS6KA3	0.640572	1.55895	0.0124981	11.5397	7.38782	9.58513	14.9027	15.5561	15.9558	ribosomal protein s6 kinase alpha-3 isoform x1
ENSGALG00000005140	RRAD	-1.14095	0.45346	0.0263199	4.42793	7.66026	2.43326	3.92294	1.37897	1.53333	gtp-binding protein rad
ENSGALG00000016442	RRM2	1.86323	3.63822	0.000392615	0.947137	1.45773	0.54272	5.60348	4.03876	1.75498	ribonucleoside-diphosphate reductase subunit m2
ENSGALG00000016400	RSAD2	-2.30336	0.202591	0.00182189	25.1245	46.9991	2.67844	1.61455	9.34319	4.98019	radical s-adenosyl methionine domain-containing protein 2
ENSGALG00000026873	RSPO2	-1.88722	0.270328	0.00102856	0.661636	0.859208	0.933002	0.296656	0.04761	0.321817	R-spondin-2
ENSGALG00000002980	RTKN2	1.05752	2.08135	0.0231203	0.556511	0.608583	0.373098	1.1285	1.33271	0.940435	Rhotekin-2
ENSGALG00000013745	RTTN	0.73232	1.66131	0.0336014	0.71315	0.810165	0.553453	1.21858	1.5146	0.900619	Rotatin
ENSGALG00000016022	RUNX1	1.1837	2.27159	0.00348206	3.31985	2.88957	3.84344	12.864	6.27939	4.70775	Runt-related transcription factor 1
ENSGALG00000026821	RUNX3	0.868631	1.82593	0.0150085	2.4401	2.51145	1.66551	3.48727	6.52762	2.74472	runt-related transcription factor 3
ENSGALG00000003406	RXRG	0.991181	1.98781	0.0183515	16.7145	13.0624	3.25872	27.608	17.8358	22.7976	retinoic acid receptor rxr-gamma
ENSGALG00000016115	SAMD12	1.38822	2.61756	0.0115374	2.24351	0.669118	2.49807	6.43787	4.46158	3.85475	Sterile alpha motif domain-containing protein 12
ENSGALG00000015679	SAMSN1	0.892814	1.85679	0.0218852	3.19401	2.05463	2.05898	3.14498	6.30919	4.83908	sam domain-containing protein samsn-1
ENSGALG00000016580	SCARA5	-1.69632	0.308573	3.92e-07	114.24	225.063	127.086	56.3412	31.3548	62.4439	scavenger receptor class a member 5
ENSGALG00000005739	SCD	2.14493	4.42272	3.27e-05	31.2108	8.83895	61.332	150.246	235.617	88.0736	acyl- desaturase
ENSGALG00000027514	SCEL	-3.51694	0.0873565	3.24e-07	0.867298	2.40906	1.16291	0.298651	0.0399418	0.0385691	Sciellin
ENSGALG00000010770	SCIN	0.758878	1.69217	0.0129432	5.06018	7.07077	4.273	7.72725	14.4115	7.13905	adseverin
ENSGALG00000023296	SCL	-0.881279	0.542886	0.00217031	31.1901	52.247	51.7185	23.8843	30.7207	22.5493	T-cell acute lymphocytic leukemia protein 1 homolog
ENSGALG00000014244	SCNN1A	-1.07619	0.474278	0.036253	0.98363	2.68916	1.00397	0.882055	0.896547	0.54678	amiloride-sensitive sodium channel subunit alpha-like
ENSGALG00000012106	SCTR	-2.49949	0.176839	1.85e-08	5.67433	3.46765	2.88942	0.54732	1.09799	0.583138	secretin receptor
ENSGALG00000005892	SCUBE2	1.34396	2.53846	0.0106779	0.207506	0.499228	0.481558	1.34968	0.979521	0.807439	signal cub and egf-like domain-containing protein 2
ENSGALG00000008317	SDSL	-0.956914	0.515158	0.0199817	3.69933	9.11654	6.51601	4.13652	1.61967	3.88106	Serine dehydratase-like
ENSGALG00000002111	SEC14L5	1.22525	2.33796	0.0038307	1.72625	1.1426	1.81563	2.02053	4.44569	4.99997	sec14-like protein 5
ENSGALG00000003399	SELE	-1.35173	0.391821	0.015662	13.6365	6.76538	1.62893	2.54203	3.762	2.66399	E-selectin
ENSGALG00000013722	SEMA3B	-1.58563	0.33318	0.00183243	3.95981	18.4404	6.19518	3.65995	3.32964	3.01735	Semaphorin-3B
ENSGALG00000008455	SEMA3C	-0.811136	0.569933	0.0106528	11.9548	17.9262	24.697	8.8254	8.412	15.2825	semaphorin-3c
ENSGALG00000006563	SEMA3D	-0.987906	0.504209	0.0025314	12.9288	18.0224	13.9016	10.8269	4.23613	8.46516	semaphorin-3d
ENSGALG00000004844	SEMA6D	0.843596	1.79452	0.00545699	31.472	25.4697	14.2997	57.971	34.7067	40.2411	Semaphorin-6D
ENSGALG00000019552	SERPINB2	-2.08815	0.235183	0.00131781	4.61415	13.5011	2.75625	1.38029	3.4869	0.356513	serpin b10-like
ENSGALG00000005135	SERPINE2	0.611868	1.52824	0.00876759	82.3387	59.1321	61.8097	111.461	116.415	96.6629	glia-derived nexin isoform x1
ENSGALG00000003015	SERPINF1	-0.601122	0.659241	0.0146842	299.855	399.769	315.624	262.131	207.36	230.808	pigment epithelium-derived factor
ENSGALG00000002987	SERPINF2	-1.64485	0.31978	0.00614618	1.34477	4.77048	2.02979	1.50591	0.755256	0.43758	alpha-2-antiplasmin
ENSGALG00000017204	SESN3	1.25115	2.38032	0.000117021	4.92961	3.27138	6.13834	12.574	12.1274	10.9143	sestrin-3 isoform x1
ENSGALG00000009031	SESTD1	0.598284	1.51391	0.0146162	36.6278	49.7444	46.8978	66.6898	63.3286	81.0217	sec14 domain and spectrin repeat-containing protein 1
ENSGALG00000009241	SFRP2	-1.30864	0.403702	0.00163273	8.9135	20.3446	9.17248	5.31892	3.20111	7.63682	secreted frizzled-related protein 2
ENSGALG00000003263	SFXN1	1.08113	2.1157	0.0018371	8.32588	8.31318	18.5751	26.8693	26.7569	24.2276	sideroflexin-1
ENSGALG00000016094	SFXN5	1.03175	2.0445	0.00879865	0.642574	0.562158	0.497073	1.32761	1.12452	1.20017	Sideroflexin-5
ENSGALG00000008447	SH2D1A	2.22028	4.65985	0.000463786	2.95715	5.54373	4.35723	10.6408	45.8817	7.67116	SH2 domain-containing protein 1A
ENSGALG00000006045	SH3GL3	-1.97907	0.253654	0.00260023	0.918154	0.611169	1.49256	0.229103	0.275764	0.266287	endophilin-a3
ENSGALG00000015568	SH3TC1	1.65441	3.14795	0.00479243	0.464466	0.0564361	0.266144	1.2094	0.920964	0.487688	SH3 domain and tetratricopeptide repeat-containing protein 1
ENSGALG00000011487	SHROOM3	-1.27983	0.411844	0.00480625	1.62016	1.60748	1.71533	0.615777	0.296477	1.19286	protein shroom3
ENSGALG00000011025	SIPA1L2	0.747449	1.67882	0.00609521	3.43664	2.09711	2.36226	4.04998	4.45948	5.31945	signal-induced proliferation-associated 1-like protein 2
ENSGALG00000022994	SIX1	-2.13924	0.226999	0.00216279	1.26055	2.75699	1.13763	0.72344	0.290261	0.140143	homeobox protein six1
ENSGALG00000015712	SLBP	-1.50743	0.351738	0.0417043	2.45159	3.52939	0.240058	0.5343	1.3577	0.414012	histone rna hairpin-binding protein
ENSGALG00000010006	SLC10A7	0.624329	1.54149	0.0177993	8.81538	6.1681	8.06658	11.7906	9.8733	15.5107	sodium bile acid cotransporter 7
ENSGALG00000011434	SLC11A1	1.65178	3.14221	0.0098824	2.44957	4.06135	1.32439	18.9712	2.50184	4.30462	natural resistance-associated macrophage protein 1
ENSGALG00000008811	SLC1A4	0.870327	1.82808	0.0380103	2.79593	1.43322	2.47824	6.15658	3.95673	2.68747	neutral amino acid transporter a
ENSGALG00000000558	SLC1A6	1.06506	2.09226	0.00511491	11.1278	7.01459	8.4527	32.3723	10.0372	15.4446	excitatory amino acid transporter 4-like
ENSGALG00000008445	SLC24A3	1.01182	2.01645	0.00741003	2.51291	1.60957	1.9439	4.46391	4.83575	3.55206	sodium potassium calcium exchanger 3
ENSGALG00000016979	SLC25A30	-0.724127	0.605363	0.002939	19.0748	20.466	18.9213	13.005	11.418	12.5372	kidney mitochondrial carrier protein 1-like
ENSGALG00000002519	SLC25A33	-0.688684	0.62042	0.0412809	10.7858	13.1108	10.0277	4.43911	8.50956	9.12481	solute carrier family 25 member 33
ENSGALG00000000378	SLC25A37	-0.892537	0.538666	0.0270306	6.04732	10.6545	8.66294	5.72009	3.40386	5.07973	Mitoferrin-1
ENSGALG00000007998	SLC26A4	-1.2236	0.428213	0.0424516	0.43511	0.362531	0.934959	0.198185	0.262404	0.299457	Pendrin
ENSGALG00000000745	SLC26A9	-6.19584	0.0136416	2.2e-06	0.456564	0.436873	0.772586	0	0	0	solute carrier family 26 member 9
ENSGALG00000028106	SLC35E4	-1.16248	0.446743	0.0264393	8.60205	6.03463	5.02207	3.26015	3.92414	1.98486	Solute carrier family 35 member E4
ENSGALG00000009698	SLC38A1	0.923819	1.89713	0.00260164	10.0872	5.55894	5.58096	12.0417	16.0945	14.0403	sodium-coupled neutral amino acid transporter 1
ENSGALG00000011604	SLC4A4	-1.55297	0.340808	0.000443605	1.10029	2.29975	1.07537	0.611099	0.674264	0.31568	Electrogenic sodium bicarbonate cotransporter 1
ENSGALG00000008423	SLC4A8	1.3774	2.598	0.00141896	0.427594	0.31536	0.371798	1.07482	1.30517	0.674379	electroneutral sodium bicarbonate exchanger 1
ENSGALG00000029120	SLC5A3	0.676991	1.5988	0.0336182	7.2968	8.17484	5.39455	9.24907	8.66538	16.8202	sodium myo-inositol cotransporter
ENSGALG00000004246	SLC6A4	-1.42473	0.372488	0.000346779	5.4686	7.55404	5.11266	3.18131	1.25187	2.5599	sodium-dependent serotonin transporter
ENSGALG00000006471	SLCO2A1	-0.603107	0.658335	0.0272579	33.2101	24.1254	29.9681	24.6095	23.7654	11.836	solute carrier organic anion transporter family member 2a1
ENSGALG00000005460	SLCO4A1	1.26523	2.40366	0.00130246	0.784835	0.629582	0.623369	1.41313	1.2989	2.19074	solute carrier organic anion transporter family member 4a1
ENSGALG00000002113	SLP76	0.703433	1.62838	0.013602	4.28079	3.92737	3.63519	6.3093	9.67948	4.31304	lymphocyte cytosolic protein 2
ENSGALG00000007870	SMAD3	0.682405	1.60481	0.00288738	12.6954	9.33279	11.4501	21.5964	16.5019	17.948	mothers against decapentaplegic homolog 3
ENSGALG00000025898	SMAD6	-0.709046	0.611725	0.0123175	6.14781	8.09314	4.5078	4.18044	3.5223	4.27585	mothers against decapentaplegic homolog 6-like
ENSGALG00000015691	SMC2	1.26896	2.40988	0.000862514	2.37782	2.49043	1.81349	8.37693	5.78377	2.75527	structural maintenance of chromosomes protein 2-like
ENSGALG00000009415	SMOC1	2.34852	5.09302	2.28e-14	2.27699	1.46241	1.11835	9.26505	8.50968	8.2775	sparc-related modular calcium-binding protein 1
ENSGALG00000011205	SMOC2	-1.76989	0.29323	2.64e-08	10.3662	13.8553	11.1586	3.68288	2.69009	4.42696	sparc-related modular calcium-binding protein 2
ENSGALG00000026910	SMPD1	-0.682478	0.623094	0.00780244	117.611	182.452	119.53	103.77	83.5431	86.4833	Sphingomyelin phosphodiesterase
ENSGALG00000014864	SMPDL3A	0.716703	1.64342	0.00565377	12.5255	7.51407	8.55121	13.5555	16.7558	18.6998	acid sphingomyelinase-like phosphodiesterase 3a
ENSGALG00000022920	SMYD5	-0.636107	0.643447	0.0311439	18.2613	20.934	13.558	11.444	11.9623	12.1113	set and mynd domain-containing protein 5
ENSGALG00000026559	SNRNP25	-0.702318	0.614584	0.0212617	48.2682	58.6337	29.6018	33.0673	28.2369	26.3963	u11 u12 small nuclear ribonucleoprotein 25 kda protein
ENSGALG00000011046	SNX10	-0.728107	0.603695	0.0215346	18.5935	17.3867	7.49307	9.819	10.5882	7.03078	sorting nexin-10
ENSGALG00000018557	SOD3	-1.41512	0.374977	1.58e-05	182.127	358.586	197.489	133.434	65.7973	90.3045	Extracellular superoxide dismutase [Cu-Zn]
ENSGALG00000009929	SOST	1.30971	2.47891	0.000896506	10.985	9.42185	5.8317	13.3917	26.5347	28.4963	sclerostin
ENSGALG00000004386	Sox9	-2.33245	0.198547	6.46e-07	1.56693	1.71355	1.04895	0.403523	0.242854	0.234507	transcription factor sox-9
ENSGALG00000002503	SP-A	-8.4239	0.00291174	1.02e-10	21.9354	99.9753	1.42285	0.283535	0	0	pulmonary surfactant-associated protein a-like
ENSGALG00000006648	SPECC1L	0.643387	1.56199	0.01782	22.3088	11.3433	22.4429	30.3882	29.1156	31.8625	cytospin-a isoform x2
ENSGALG00000028386	SPEG	0.664735	1.58528	0.0269545	3.82645	3.33149	2.05872	3.29406	5.51535	6.43841	Striated muscle preferentially expressed protein kinase
ENSGALG00000003512	SPINK7	-5.20618	0.0270884	2.21e-19	8.91206	19.3105	41.3109	0.356841	1.04993	0.599093	Ovoinhibitor
ENSGALG00000027109	SPON2	-1.30996	0.403333	2.81e-06	18.5625	29.0522	14.6937	7.55572	8.41588	10.2967	Spondin-2
ENSGALG00000010926	SPP1	4.56108	23.606	2.26e-10	1.50056	1.13605	1.63699	66.797	6.24605	33.3652	osteopontin
ENSGALG00000008778	SPRED2	0.586828	1.50194	0.0204012	18.8328	16.3784	25.5995	25.8918	31.8899	37.6759	sprouty- evh1 domain-containing protein 2
ENSGALG00000016906	SPRY2	-0.700941	0.615171	0.00219446	33.015	37.7201	31.9366	20.867	19.4309	25.6371	protein sprouty homolog 2
ENSGALG00000007448	SPRY3	0.705346	1.63054	0.00678729	79.7721	44.0424	57.9271	90.1092	131.959	87.9973	protein sprouty homolog 3
ENSGALG00000003386	SPTB	-1.32535	0.399052	1.43e-05	5.07529	9.07324	5.90444	2.40834	3.86892	2.16002	spectrin beta erythrocytic
ENSGALG00000016331	SQLE	2.14973	4.43744	0.00010194	0.592099	0.97125	0.624582	6.07542	2.63384	1.52599	squalene monooxygenase
ENSGALG00000011916	SREBF2	0.634985	1.55292	0.0208193	26.6483	22.5679	25.4614	58.4876	31.7512	30.9126	sterol regulatory element-binding protein 2
ENSGALG00000004167	SRGN	0.651826	1.57116	0.0455394	62.0317	93.5983	66.1374	84.6682	199.652	83.9971	Serglycin
ENSGALG00000015749	ST3GAL5	1.0294	2.04117	0.000409632	4.36474	4.82194	4.17116	7.88623	9.15622	11.7768	lactosylceramide alpha- -sialyltransferase
ENSGALG00000005927	ST5	-0.653963	0.635532	0.00203524	16.1741	15.4987	16.7734	11.1491	10.9629	10.0953	Suppression of tumorigenicity 5 protein
ENSGALG00000001883	ST6GALNAC2	-1.28778	0.409582	0.00645984	10.9879	4.02424	6.1477	3.96609	1.61117	3.3421	alpha-n-acetylgalactosaminide alpha- -sialyltransferase 2
ENSGALG00000017065	STARD13	0.834182	1.78285	0.00176881	37.919	21.4932	26.024	52.1281	43.801	62.2374	star-related lipid transfer protein 13 isoform x1
ENSGALG00000007651	STAT1	-0.696455	0.617087	0.0268456	99.6959	111.783	46.0585	41.5291	64.4767	59.8662	signal transducer and activator of transcription 1-like
ENSGALG00000028750	STAT2	-1.01521	0.494757	0.035911	33.8159	39.4861	5.83709	11.2274	17.0534	12.6146	Signal transducer and activator of transcription 2
ENSGALG00000025974	STAT4	0.716584	1.64329	0.047461	4.22609	2.97522	3.3206	2.91464	7.51769	7.66262	signal transducer and activator of transcription 4
ENSGALG00000014355	STIM2	0.601222	1.517	0.019308	14.3694	10.2038	14.9973	16.3031	25.2813	21.2658	Stromal interaction molecule 2
ENSGALG00000007924	STK17B	0.722678	1.65024	0.00851683	5.66823	6.4898	6.32698	9.20607	14.6725	8.22606	serine threonine-protein kinase 17b
ENSGALG00000007573	STK32A	-1.85436	0.276556	0.00276762	0.635912	1.13795	1.118	0.497668	0.166396	0.128542	serine threonine-protein kinase 32a
ENSGALG00000010930	STK39	0.89292	1.85693	0.0029757	4.54211	4.21652	7.33955	7.99407	10.7378	12.5009	ste20 sps1-related proline-alanine-rich protein kinase
ENSGALG00000001475	STMN1	1.03887	2.05461	0.0096612	7.10509	11.9473	10.8349	27.1115	27.6195	10.0226	stathmin 1 oncoprotein 18 variant 8
ENSGALG00000001470	STOML1	-0.998564	0.500498	0.00765377	32.3801	41.367	10.8051	14.0285	17.7629	12.4937	stomatin-like protein 1
ENSGALG00000010646	STOX2	0.818144	1.76314	0.0360931	2.69003	2.36531	6.6786	5.35474	7.1359	9.13366	Storkhead-box protein 2
ENSGALG00000012336	STXBP5	0.61512	1.53169	0.0179755	6.22062	4.48031	7.02666	9.00608	10.5158	8.87985	syntaxin-binding protein 5 isoform x4
ENSGALG00000004593	SULF2	0.692029	1.61555	0.0142276	113.24	66.1088	109.65	118.861	181.693	186.713	extracellular sulfatase sulf-2 isoform x1
ENSGALG00000023120	SULT1B1	-0.622494	0.649547	0.010808	74.0616	52.9824	59.3736	31.1363	47.283	48.0426	sulfotransferase family cytosolic 1b member 1-like
ENSGALG00000011812	SULT1E1	-0.676842	0.625533	0.0126451	205.9	286.926	283.397	181.853	122.872	202.443	sulfotransferase 1 family member d1-like
ENSGALG00000000195	SVCT2	0.965092	1.95219	0.00362724	7.74015	3.23638	4.77994	12.2875	9.66031	10.1238	solute carrier family 23 member 2
ENSGALG00000005589	SYNGR3	1.16019	2.23487	0.00120676	5.92512	3.69238	2.69616	13.1477	10.1825	5.4975	synaptogyrin-3
ENSGALG00000004306	SYT12	-2.95366	0.129081	1.43e-05	0.774586	2.29917	0.665769	0.123484	0.297267	0.0820146	Synaptotagmin-12
ENSGALG00000013741	SYTL3	1.14664	2.21398	0.0204212	2.07497	1.25612	0.668802	2.19739	4.77794	2.47165	Synaptotagmin-like protein 3
ENSGALG00000003064	TADA1L	-0.624987	0.648426	0.0235658	15.5385	20.9268	22.3863	15.3117	13.5675	11.0723	transcriptional adapter 1-like
ENSGALG00000013747	TAGAP	1.13529	2.19662	0.00738006	2.69031	3.44638	1.53607	5.01799	9.80115	3.03371	t-cell activation rho gtpase-activating protein
ENSGALG00000011902	TAGLN	-1.29974	0.406198	0.00027457	441.562	351.406	151.6	166.817	148.383	85.0267	transgelin
ENSGALG00000011251	TBC1D5	0.682122	1.6045	0.0121378	7.97883	6.30329	10.0805	15.034	14.8701	11.0066	tbc1 domain family member 5
ENSGALG00000012791	TBXAS1	1.02284	2.03191	0.0461904	1.28039	0.63645	0.700328	2.44943	1.87619	1.29408	thromboxane-a synthase
ENSGALG00000026702	TCEA3	-1.14988	0.450664	0.0113136	3.57521	5.30134	2.18753	2.60828	1.32557	1.24633	Transcription elongation factor A protein 3
ENSGALG00000028365	TCF4	0.874465	1.83333	0.00344042	6.95953	3.75568	8.31677	9.75071	13.7869	12.9292	Transcription factor 4
ENSGALG00000012350	TDRD7	-0.967161	0.511512	0.000144866	13.6699	20.1642	22.5281	9.71425	9.22526	11.248	tudor domain-containing protein 7
ENSGALG00000005415	TEAD1	0.806814	1.74934	0.00979368	12.2074	5.83344	7.75912	11.4476	17.4011	18.2476	transcriptional enhancer factor tef-1 isoform x3
ENSGALG00000011958	TEF	0.658995	1.57898	0.0174472	32.2311	24.3421	32.2933	54.4265	30.6881	60.6854	transcription factor vbp-like
ENSGALG00000010706	TENM3	-0.796382	0.575791	0.00573955	2.60219	2.84017	1.98353	1.71666	1.24993	1.48313	teneurin-3
ENSGALG00000027658	TESK1	-0.790196	0.578266	0.0196932	14.663	23.0576	12.8791	15.3904	7.76323	7.41711	Dual specificity testis-specific protein kinase 1
ENSGALG00000006453	TF	-1.77634	0.291922	3.82e-06	436.749	515.213	1103.6	309.694	184.057	138.99	ovotransferrin precursor
ENSGALG00000011888	TGM4	-1.50148	0.35319	0.00217759	79.1366	67.0842	28.867	37.6702	6.34596	19.8759	protein-glutamine gamma-glutamyltransferase 4
ENSGALG00000004087	THSD4	-0.800639	0.574095	0.0259982	2.6062	2.73031	2.56949	1.75968	1.76505	1.21742	thrombospondin type-1 domain-containing protein 4
ENSGALG00000015842	TIAM1	0.689916	1.61319	0.0404399	1.94852	1.60844	1.11832	3.16243	2.69206	2.05448	t-lymphoma invasion and metastasis-inducing protein 1
ENSGALG00000013709	TIMM21	-0.697371	0.616695	0.0447715	8.56126	14.4541	7.87494	7.13544	5.87951	6.902	-
ENSGALG00000000774	TLR21	-0.798161	0.575082	0.0354622	4.6989	7.70785	2.88484	3.42444	2.55042	3.20906	toll-like receptor 13-like
ENSGALG00000006375	TM4SF19	1.47837	2.78634	0.0151194	2.0857	0.912342	1.74788	8.27928	2.52139	3.01444	transmembrane 4 l6 family member 19
ENSGALG00000006376	TMC3	-1.72759	0.301957	0.0140391	1.08869	1.41252	0.785075	0	0.276181	0.75904	transmembrane channel-like protein 3
ENSGALG00000006911	TMC5	-1.34663	0.393208	0.0479819	0.67537	0.400055	0.761895	0.430668	0	0.281568	transmembrane channel-like protein 5
ENSGALG00000002742	TMEM132B	-1.89647	0.268599	0.00286502	0.568565	0.376827	0.399838	0.0988804	0.198365	0.0766192	Transmembrane protein 132B
ENSGALG00000002312	TMEM132E	1.07826	2.11148	0.00492888	1.48228	2.6929	2.40424	3.31587	6.60614	4.70459	Transmembrane protein 132E
ENSGALG00000026870	TMEM200C	-1.94384	0.259925	0.000658622	2.82208	6.2933	1.07013	1.00565	0.891921	0.861268	Transmembrane protein 200C
ENSGALG00000006633	TMEM243	-1.14078	0.453515	0.0367208	3.81693	8.94444	5.20228	4.7984	1.63226	1.93989	Transmembrane protein C7orf23 homolog
ENSGALG00000013138	TMEM245	0.919386	1.89131	0.000311695	11.2719	6.49346	11.3925	17.8669	18.8639	20.7891	Transmembrane protein C9orf5
ENSGALG00000025862	TMEM26	-0.980719	0.506727	0.00672509	3.21021	2.65741	1.51702	1.44356	1.38416	1.08065	Transmembrane protein 26
ENSGALG00000015293	TMEM45A	1.11794	2.17036	0.0176994	1.82319	0.639032	1.50679	3.86791	3.55231	1.61117	Transmembrane protein 45B
ENSGALG00000026808	TMEM72	-2.62958	0.161592	0.000984719	35.1665	7.92689	0.966776	2.15176	1.23966	3.82631	Transmembrane protein 72
ENSGALG00000007113	TNC	1.30267	2.46684	1.08e-05	95.9787	64.1678	43.6505	174.461	210.683	139.24	tenascin isoform x3
ENSGALG00000012481	TNFIP6	-1.51149	0.350748	0.0319824	4.82002	13.6869	0.992204	1.20104	1.86535	4.0528	tumor necrosis factor-inducible gene 6 protein
ENSGALG00000016114	TNFRSF11B	-1.14715	0.451515	0.000490762	3.77875	3.08993	2.98456	1.44903	1.4502	1.74098	tumor necrosis factor receptor superfamily member 11b
ENSGALG00000007121	TNFSF8	1.2512	2.38039	0.0222422	1.84728	1.2265	1.70118	1.95627	6.6843	3.44733	tumor necrosis factor ligand superfamily member 8
ENSGALG00000027524	TNKS1BP1	-0.759278	0.590792	0.00529798	35.8022	57.2854	58.1976	34.413	25.6939	33.5466	182 kDa tankyrase-1-binding protein
ENSGALG00000016146	TOP1MT	0.760436	1.694	0.0125567	7.19148	5.13057	6.84347	14.8057	10.0934	8.98509	dna topoisomerase mitochondrial
ENSGALG00000003922	TOP2A	1.29284	2.45009	0.0010496	1.24046	2.21243	1.69449	5.81961	5.25366	2.2164	dna topoisomerase 2-alpha
ENSGALG00000014843	TPD52L1	-2.0185	0.246814	0.00238794	0.567999	0.959952	2.06377	0.592692	0.178351	0.114814	tumor protein d53 homolog isoform x1
ENSGALG00000002598	TPST1	-0.996609	0.501177	0.000517712	64.1201	85.9052	84.8262	38.37	27.3977	56.8662	protein-tyrosine sulfotransferase 1 isoform x1
ENSGALG00000006267	TPX2	0.810678	1.75404	0.0388669	1.35972	1.66282	1.2441	3.65005	2.77747	1.43041	targeting protein for xklp2
ENSGALG00000027655	TRABD2B	-1.61869	0.325631	0.0011562	0.975513	0.921916	0.558979	0.437748	0.16639	0.214229	UPF0632 protein A
ENSGALG00000011389	TRAF3	0.867506	1.82451	0.0449422	1.86677	1.03998	1.68021	2.29096	3.6497	2.85857	tnf receptor-associated factor 3 isoform x1
ENSGALG00000003987	TRAF4	-0.97344	0.50929	0.00941403	8.78497	11.3415	4.71927	4.94064	4.49528	3.79819	tnf receptor-associated factor 4
ENSGALG00000004802	TRAFD1	-0.857137	0.552047	0.0223153	36.5227	45.7481	11.6313	15.7043	22.8118	15.7188	TRAF-type zinc finger domain-containing protein 1
ENSGALG00000015362	TRAT1	1.24679	2.37313	0.0366034	1.41866	3.18445	1.25145	2.71394	9.11233	3.07141	T-cell receptor-associated transmembrane adapter 1
ENSGALG00000006722	TRIM29	-1.87312	0.272982	0.00748512	0.267298	0.292308	0.536076	0.113633	0.0170971	0.165095	Tripartite motif-containing protein 29
ENSGALG00000002504	TROVE2	0.862816	1.81858	0.0226494	5.18338	2.40185	4.53071	6.13446	7.83902	9.0347	60 kda ss-a ro ribonucleoprotein
ENSGALG00000015154	TRPM6	-2.26663	0.207815	0.000360666	0.368694	0.426909	0.433405	0	0.162304	0.108503	Transient receptor potential cation channel subfamily M member 6
ENSGALG00000016123	TRPS1	1.00242	2.00336	0.00362898	3.13762	1.42622	3.31418	4.88144	5.8974	5.69472	zinc finger transcription factor trps1 isoform x3
ENSGALG00000000761	TSKU	-0.98584	0.504932	0.0168048	13.5801	16.5643	7.15491	9.61729	4.51014	5.44392	tsukushin
ENSGALG00000003212	TSPO2	-1.74441	0.298457	0.00665239	6.45967	14.9496	1.45261	1.07769	3.07001	3.00625	translocator
ENSGALG00000009176	TTBK2	0.937995	1.91586	0.0270435	0.970274	0.550179	0.671806	1.58118	1.17916	1.63804	tau-tubulin kinase 2
ENSGALG00000026165	TTC31	-1.17345	0.443359	0.00137175	48.5223	72.0894	19.7906	16.5492	26.959	21.6576	tetratricopeptide repeat protein 31
ENSGALG00000017652	TTC9	0.987523	1.98278	0.022291	4.41091	2.77358	3.98081	6.43414	9.26808	7.601	Tetratricopeptide repeat protein 9A
ENSGALG00000004310	TTYH3	0.872088	1.83031	0.0166431	50.7984	17.4785	57.7441	75.1625	61.8686	102.656	Protein tweety homolog 3
ENSGALG00000008444	TUBAL3	0.887697	1.85022	0.0186577	8.62597	9.03245	8.3302	14.9089	7.8607	27.0668	Tubulin alpha-4A chain
ENSGALG00000026802	TUBB2A	0.628395	1.54584	0.0387428	27.0305	25.1968	30.3667	25.435	44.6692	63.0531	Tubulin beta-1 chain
ENSGALG00000000935	TUFT1	-1.04963	0.483094	0.00529895	8.54131	12.8858	5.26491	6.05289	4.05557	3.36168	Tuftelin
ENSGALG00000006370	Tulp	-1.1723	0.443715	0.0037598	8.2089	13.0953	16.8027	7.08295	2.87432	7.62096	Tubby-related protein 1
ENSGALG00000000452	tvb	-0.76621	0.58796	0.017272	12.1294	11.4295	8.11198	9.02746	5.3123	5.052	tumor necrosis factor receptor superfamily member 10b
ENSGALG00000002725	UAP1	-0.649442	0.637527	0.0454336	47.7957	65.8953	21.7153	30.568	34.0631	25.7419	udp-n-acetylhexosamine pyrophosphorylase isoform x2
ENSGALG00000016173	UBASH3A	1.09864	2.14153	0.025687	3.11246	2.40081	3.11709	4.09353	12.894	2.62612	ubiquitin-associated and sh3 domain-containing protein a
ENSGALG00000006567	UBASH3B	0.833139	1.78156	0.0232775	13.7047	5.44597	5.02697	19.1646	12.3117	13.3049	ubiquitin-associated and sh3 domain-containing protein b
ENSGALG00000029181	UBE2L6	-1.15307	0.449666	0.0356623	82.1311	111.964	10.2648	28.0571	41.0081	27.0203	ubiquitin-conjugating enzyme e2 l3
ENSGALG00000014261	UCH-L1	2.68148	6.41515	0.00169208	0.384829	0.981952	0.330767	7.9754	0.443065	3.20878	ubiquitin carboxyl-terminal hydrolase isozyme l1
ENSGALG00000016893	UGGT2	0.674823	1.5964	0.0275895	2.75386	1.99695	1.72777	3.31025	4.13703	3.40545	udp-glucose:glycoprotein glucosyltransferase 2
ENSGALG00000002234	UNC13D	0.628885	1.54637	0.029151	6.32169	5.6523	6.07435	6.78839	13.7556	8.7963	Protein unc-13 homolog D
ENSGALG00000001608	UNC5D	1.37937	2.60154	0.0419023	0.298907	0.102148	0.0963434	0.679036	0.473193	0.249235	netrin receptor unc5d
ENSGALG00000015079	UPK1B	-6.74003	0.00935513	3.31e-18	6.08217	14.3728	8.20212	0.0668701	0.160979	0	uroplakin-1b
ENSGALG00000017417	USP43	-1.02503	0.491401	0.0337527	2.12897	2.8825	2.48342	1.89094	1.10885	0.78897	Ubiquitin carboxyl-terminal hydrolase 43
ENSGALG00000007807	VASN	-0.810816	0.570059	0.00580727	14.8929	15.4758	9.99152	10.3778	6.71125	6.89267	vasorin
ENSGALG00000005763	VILL	-1.77072	0.293062	0.0125034	0.551188	0.53043	0.341103	0.0843552	0.152304	0.196092	villin-1-like
ENSGALG00000015170	VPS13A	0.60178	1.51759	0.016112	5.0719	4.26288	4.96205	5.49545	7.56778	9.57418	Vacuolar protein sorting-associated protein 13A
ENSGALG00000003705	VPS13C	0.600911	1.51667	0.00894218	2.09076	2.06779	2.47964	3.60696	3.48322	3.43558	Vacuolar protein sorting-associated protein 13C
ENSGALG00000003589	VTN	-1.15655	0.448584	0.029552	4.5655	18.3385	7.58412	8.35604	2.83036	3.12353	vitronectin
ENSGALG00000001527	VWA1	0.841705	1.79217	0.00753006	8.48879	3.54295	6.37883	13.5608	7.8216	12.8439	von Willebrand factor A domain-containing protein 1
ENSGALG00000026762	WBSCR27	-0.892478	0.538688	0.00838848	8.66213	15.4464	9.35686	6.15812	8.04126	4.77173	Williams-Beuren syndrome chromosomal region 27 protein
ENSGALG00000006165	WDFY4	1.05123	2.07229	0.00530531	1.80138	1.26258	1.13882	4.74338	2.94681	1.4305	WD repeat- and FYVE domain-containing protein 4
ENSGALG00000026731	WDR13	-0.63464	0.644101	0.0406792	16.6109	21.2703	13.5451	12.6294	10.9517	11.0488	WD repeat-containing protein 13
ENSGALG00000008859	WDR31	-1.28726	0.409727	0.0190941	1.84741	1.68355	0.661616	0.523578	0.74838	0.532486	WD repeat-containing protein 31
ENSGALG00000006936	WDR6	-0.625594	0.648153	0.0108445	12.9253	14.4579	12.1258	7.96801	9.9621	8.90273	WD repeat-containing protein 6
ENSGALG00000026895	WDR74	-0.722733	0.605949	0.0242215	9.4971	12.6112	9.14964	6.18919	6.24816	7.36774	WD repeat-containing protein 74
ENSGALG00000015705	WHSC1	0.817039	1.76179	0.0240056	2.08226	1.21923	2.76916	3.66978	3.09581	4.35653	Probable histone-lysine N-methyltransferase NSD2
ENSGALG00000009867	WIF1	1.89199	3.71147	0.00877847	1.91762	3.33975	14.5594	9.375	10.7529	56.4174	Wnt inhibitory factor 1
ENSGALG00000009321	WIPF1	0.746764	1.67802	0.00812757	42.9461	31.8491	30.4876	57.014	43.3852	82.8046	WAS/WASL-interacting protein family member 1
ENSGALG00000011170	WIPF3	-1.87565	0.272504	2.47e-05	4.56591	10.4618	7.42848	2.54763	1.75229	2.05465	was wasl-interacting protein family member 3 isoform x1
ENSGALG00000016220	WISP1	-1.21804	0.429866	0.0125275	3.06442	7.64481	5.00033	3.70976	1.92946	1.38405	wnt1-inducible-signaling pathway protein 1
ENSGALG00000004154	WISP2	-1.35816	0.390079	0.0320513	2.69672	1.96603	1.44867	0.931472	0.344979	1.16593	wnt1-inducible-signaling pathway protein 2
ENSGALG00000028069	WNT16	-2.17016	0.222186	4.35e-09	9.00838	19.0194	10.1307	2.95608	1.74122	4.13034	protein wnt-16
ENSGALG00000004790	WNT4	-0.995777	0.501466	0.0317315	4.03883	2.62901	6.75692	2.11557	2.9893	1.92438	protein wnt-4
ENSGALG00000005410	WNT5A	-1.25862	0.417943	7.89e-05	13.1271	30.3928	23.1962	8.6902	9.43058	11.1346	protein wnt-5a
ENSGALG00000012115	WT1	-1.10912	0.463578	0.000940386	3.85475	5.18189	3.17584	2.21228	1.97007	1.73513	wilms tumor protein homolog isoform x1
ENSGALG00000002706	XRN1	0.58676	1.50187	0.0188327	4.84535	3.30824	5.58426	6.14192	7.90704	7.52287	5'-3' exoribonuclease 1
ENSGALG00000001486	ZAP70	1.29439	2.45274	0.00101549	3.7834	2.21083	3.23949	5.33164	12.8683	5.68324	Tyrosine-protein kinase ZAP-70
ENSGALG00000004597	ZBTB37	0.740933	1.67126	0.014919	8.7451	6.07672	11.2161	15.2484	13.6868	16.4067	zinc finger and btb domain-containing protein 37
ENSGALG00000015734	ZC2HC1A	0.885125	1.84692	0.0486558	4.58527	1.97933	6.68952	7.27133	7.50194	10.665	Protein FAM164A
ENSGALG00000006099	ZFPM1	-1.04637	0.484186	0.00244068	4.93034	5.95117	3.41815	2.04654	2.70434	2.50798	Zinc finger protein ZFPM1
ENSGALG00000015687	ZFYVE28	-1.11602	0.461366	0.0108115	2.16887	5.86962	2.79627	1.55068	1.51338	2.1677	Lateral signaling target protein 2 homolog
ENSGALG00000013922	ZP1	-2.30327	0.202604	0.000565369	4.88924	7.72013	0.584233	1.09502	0.549182	1.11365	zona pellucida sperm-binding protein 1
