# Supplementary material for: Decreased testosterone levels after caponization leads to abdominal fat deposition in chickens
Source: BMC Genomics. 2018 May 9;19:344. doi: 10.1186/s12864-018-4737-3 (PMC5944178; doi:10.1186/s12864-018-4737-3)
Supplement: Supplementary file 2 — The enriched the GO-terms in the BP category based on 872 DEGs. (XLS 50 kb) [file 12864_2018_4737_MOESM2_ESM.xls]

## Sheet: Additional file 2
The enriched the Go-terms on BP category based on 872 DEGs
Category	Term	Terms	Count	PValue	Fold Enrichment	Genes
GOTERM_BP_FAT	GO:0015669	gas transport	6	0.000343442	8.67964	ENSGALG00000016684, ENSGALG00000007463, ENSGALG00000001892, ENSGALG00000005209, ENSGALG00000007468, ENSGALG00000015862
GOTERM_BP_FAT	GO:0007155	cell adhesion	29	0.000863227	1.93623	ENSGALG00000012481, ENSGALG00000003852, ENSGALG00000016616, ENSGALG00000000608, ENSGALG00000009601, ENSGALG00000002192, ENSGALG00000007905, ENSGALG00000015142, ENSGALG00000004338, ENSGALG00000012069, ENSGALG00000010926, ENSGALG00000008978, ENSGALG00000009693, ENSGALG00000005310, ENSGALG00000015087, ENSGALG00000009523, ENSGALG00000003399, ENSGALG00000008007, ENSGALG00000005483, ENSGALG00000016195,…
GOTERM_BP_FAT	GO:0022610	biological adhesion	29	0.000863227	1.93623	ENSGALG00000012481, ENSGALG00000003852, ENSGALG00000016616, ENSGALG00000000608, ENSGALG00000009601, ENSGALG00000002192, ENSGALG00000007905, ENSGALG00000015142, ENSGALG00000004338, ENSGALG00000012069, ENSGALG00000010926, ENSGALG00000008978, ENSGALG00000009693, ENSGALG00000005310, ENSGALG00000015087, ENSGALG00000009523, ENSGALG00000003399, ENSGALG00000008007, ENSGALG00000005483, ENSGALG00000016195,…
GOTERM_BP_FAT	GO:0000278	mitotic cell cycle	10	0.00534254	2.99298	ENSGALG00000009476, ENSGALG00000014843, ENSGALG00000015691, ENSGALG00000008713, ENSGALG00000003085, ENSGALG00000006790, ENSGALG00000008584, ENSGALG00000011881, ENSGALG00000009690, ENSGALG00000014801
GOTERM_BP_FAT	GO:0010810	regulation of cell-substrate adhesion	5	0.0087996	5.78643	ENSGALG00000009476, ENSGALG00000015193, ENSGALG00000008616, ENSGALG00000005483, ENSGALG00000010926
GOTERM_BP_FAT	GO:0015670	carbon dioxide transport	3	0.00949215	17.3593	ENSGALG00000016684, ENSGALG00000005209, ENSGALG00000015862
GOTERM_BP_FAT	GO:0007242	intracellular signaling cascade	34	0.00952568	1.56142	ENSGALG00000014182, ENSGALG00000007924, ENSGALG00000004060, ENSGALG00000003857, ENSGALG00000003131, ENSGALG00000002192, ENSGALG00000008970, ENSGALG00000011248, ENSGALG00000001475, ENSGALG00000013925, ENSGALG00000016406, ENSGALG00000005483, ENSGALG00000006271, ENSGALG00000005481, ENSGALG00000005453, ENSGALG00000000769, ENSGALG00000011889, ENSGALG00000008557, ENSGALG00000001501, ENSGALG00000004621,…
GOTERM_BP_FAT	GO:0001558	regulation of cell growth	8	0.0117886	3.15623	ENSGALG00000011468, ENSGALG00000004154, ENSGALG00000007870, ENSGALG00000016220, ENSGALG00000023844, ENSGALG00000015575, ENSGALG00000016112, ENSGALG00000008616, ENSGALG00000011469
GOTERM_BP_FAT	GO:0010811	positive regulation of cell-substrate adhesion	4	0.0121669	7.71524	ENSGALG00000009476, ENSGALG00000015193, ENSGALG00000005483, ENSGALG00000010926
GOTERM_BP_FAT	GO:0009991	response to extracellular stimulus	6	0.0146871	4.00599	ENSGALG00000009241, ENSGALG00000014182, ENSGALG00000023542, ENSGALG00000016022, ENSGALG00000010926, ENSGALG00000009362
GOTERM_BP_FAT	GO:0045785	positive regulation of cell adhesion	5	0.0172162	4.82202	ENSGALG00000009476, ENSGALG00000015193, ENSGALG00000005483, ENSGALG00000010926, ENSGALG00000009362
GOTERM_BP_FAT	GO:0000087	M phase of mitotic cell cycle	7	0.0199222	3.19776	ENSGALG00000015691, ENSGALG00000003085, ENSGALG00000006790, ENSGALG00000008584, ENSGALG00000011881, ENSGALG00000009690, ENSGALG00000014801
GOTERM_BP_FAT	GO:0002684	positive regulation of immune system process	9	0.0223344	2.56121	ENSGALG00000014182, ENSGALG00000016852, ENSGALG00000005192, ENSGALG00000001501, ENSGALG00000000466, ENSGALG00000002192, ENSGALG00000007416, ENSGALG00000000251, ENSGALG00000013086
GOTERM_BP_FAT	GO:0002696	positive regulation of leukocyte activation	7	0.0251742	3.03787	ENSGALG00000014182, ENSGALG00000016852, ENSGALG00000005192, ENSGALG00000000466, ENSGALG00000002192, ENSGALG00000007416, ENSGALG00000013086
GOTERM_BP_FAT	GO:0022403	cell cycle phase	10	0.0290361	2.28412	ENSGALG00000009476, ENSGALG00000014843, ENSGALG00000015691, ENSGALG00000008713, ENSGALG00000003085, ENSGALG00000006790, ENSGALG00000008584, ENSGALG00000011881, ENSGALG00000009690, ENSGALG00000014801
GOTERM_BP_FAT	GO:0007018	microtubule-based movement	8	0.0305894	2.62027	ENSGALG00000014261, ENSGALG00000008444, ENSGALG00000006611, ENSGALG00000003231, ENSGALG00000006790, ENSGALG00000008095, ENSGALG00000010120, ENSGALG00000000628
GOTERM_BP_FAT	GO:0050867	positive regulation of cell activation	7	0.0312767	2.89321	ENSGALG00000014182, ENSGALG00000016852, ENSGALG00000005192, ENSGALG00000000466, ENSGALG00000002192, ENSGALG00000007416, ENSGALG00000013086
GOTERM_BP_FAT	GO:0060429	epithelium development	10	0.031286	2.25445	ENSGALG00000007129, ENSGALG00000012115, ENSGALG00000016069, ENSGALG00000023855, ENSGALG00000015148, ENSGALG00000004790, ENSGALG00000009495, ENSGALG00000020423, ENSGALG00000017195, ENSGALG00000015862
GOTERM_BP_FAT	GO:0060348	bone development	7	0.0346603	2.82593	ENSGALG00000002203, ENSGALG00000011468, ENSGALG00000007870, ENSGALG00000003580, ENSGALG00000009495, ENSGALG00000004386, ENSGALG00000010926
GOTERM_BP_FAT	GO:0051301	cell division	8	0.036555	2.52499	ENSGALG00000003922, ENSGALG00000015691, ENSGALG00000006648, ENSGALG00000008713, ENSGALG00000003085, ENSGALG00000008584, ENSGALG00000011881, ENSGALG00000014801
GOTERM_BP_FAT	GO:0007017	microtubule-based process	11	0.0396799	2.05325	ENSGALG00000014261, ENSGALG00000008444, ENSGALG00000006611, ENSGALG00000008713, ENSGALG00000003231, ENSGALG00000006790, ENSGALG00000008095, ENSGALG00000010120, ENSGALG00000008584, ENSGALG00000000628, ENSGALG00000014801
GOTERM_BP_FAT	GO:0022402	cell cycle process	12	0.0398925	1.9652	ENSGALG00000007870, ENSGALG00000009476, ENSGALG00000014843, ENSGALG00000015691, ENSGALG00000008713, ENSGALG00000003085, ENSGALG00000006790, ENSGALG00000008584, ENSGALG00000011881, ENSGALG00000009690, ENSGALG00000017204, ENSGALG00000014801
GOTERM_BP_FAT	GO:0042110	T cell activation	7	0.0421144	2.70033	ENSGALG00000012357, ENSGALG00000007870, ENSGALG00000000466, ENSGALG00000002192, ENSGALG00000007416, ENSGALG00000013086, ENSGALG00000007866
GOTERM_BP_FAT	GO:0007159	leukocyte adhesion	3	0.0422923	8.67964	ENSGALG00000008978, ENSGALG00000002192, ENSGALG00000007511
GOTERM_BP_FAT	GO:0007049	cell cycle	15	0.0440662	1.75939	ENSGALG00000007870, ENSGALG00000015691, ENSGALG00000014843, ENSGALG00000009476, ENSGALG00000008713, ENSGALG00000011881, ENSGALG00000017204, ENSGALG00000014801, ENSGALG00000015148, ENSGALG00000006648, ENSGALG00000003085, ENSGALG00000016676, ENSGALG00000006790, ENSGALG00000008584, ENSGALG00000009690
GOTERM_BP_FAT	GO:0040008	regulation of growth	11	0.0449131	2.01002	ENSGALG00000011468, ENSGALG00000004154, ENSGALG00000007870, ENSGALG00000016220, ENSGALG00000023844, ENSGALG00000015575, ENSGALG00000016112, ENSGALG00000009495, ENSGALG00000013086, ENSGALG00000002260, ENSGALG00000008616, ENSGALG00000011469
GOTERM_BP_FAT	GO:0007067	mitosis	6	0.0528808	2.89321	ENSGALG00000015691, ENSGALG00000003085, ENSGALG00000006790, ENSGALG00000008584, ENSGALG00000011881, ENSGALG00000014801
GOTERM_BP_FAT	GO:0050870	positive regulation of T cell activation	6	0.0528808	2.89321	ENSGALG00000016852, ENSGALG00000005192, ENSGALG00000000466, ENSGALG00000002192, ENSGALG00000007416, ENSGALG00000013086
GOTERM_BP_FAT	GO:0000280	nuclear division	6	0.0528808	2.89321	ENSGALG00000015691, ENSGALG00000003085, ENSGALG00000006790, ENSGALG00000008584, ENSGALG00000011881, ENSGALG00000014801
GOTERM_BP_FAT	GO:0002694	regulation of leukocyte activation	7	0.0550601	2.53156	ENSGALG00000014182, ENSGALG00000016852, ENSGALG00000005192, ENSGALG00000000466, ENSGALG00000002192, ENSGALG00000007416, ENSGALG00000013086
GOTERM_BP_FAT	GO:0007243	protein kinase cascade	9	0.0566227	2.14019	ENSGALG00000007924, ENSGALG00000001501, ENSGALG00000008970, ENSGALG00000005410, ENSGALG00000002192, ENSGALG00000013925, ENSGALG00000001486, ENSGALG00000004958, ENSGALG00000016406
GOTERM_BP_FAT	GO:0030261	chromosome condensation	3	0.0569991	7.43969	ENSGALG00000003922, ENSGALG00000015691, ENSGALG00000008584
GOTERM_BP_FAT	GO:0033273	response to vitamin	3	0.0569991	7.43969	ENSGALG00000023542, ENSGALG00000016022, ENSGALG00000010926
GOTERM_BP_FAT	GO:0030048	actin filament-based movement	3	0.0569991	7.43969	ENSGALG00000009844, ENSGALG00000009321, ENSGALG00000013781
GOTERM_BP_FAT	GO:0030705	cytoskeleton-dependent intracellular transport	4	0.0602582	4.33982	ENSGALG00000014261, ENSGALG00000009844, ENSGALG00000009321, ENSGALG00000013781
GOTERM_BP_FAT	GO:0051251	positive regulation of lymphocyte activation	6	0.0642224	2.74094	ENSGALG00000016852, ENSGALG00000005192, ENSGALG00000000466, ENSGALG00000002192, ENSGALG00000007416, ENSGALG00000013086
GOTERM_BP_FAT	GO:0032989	cellular component morphogenesis	12	0.0650103	1.8114	ENSGALG00000014261, ENSGALG00000017274, ENSGALG00000000897, ENSGALG00000012357, ENSGALG00000001475, ENSGALG00000003135, ENSGALG00000004631, ENSGALG00000009844, ENSGALG00000020423, ENSGALG00000019719, ENSGALG00000004620, ENSGALG00000004386
GOTERM_BP_FAT	GO:0000904	cell morphogenesis involved in differentiation	9	0.0686479	2.0557	ENSGALG00000014261, ENSGALG00000000897, ENSGALG00000012357, ENSGALG00000001475, ENSGALG00000003135, ENSGALG00000004631, ENSGALG00000020423, ENSGALG00000004620, ENSGALG00000004386
GOTERM_BP_FAT	GO:0048514	blood vessel morphogenesis	9	0.0686479	2.0557	ENSGALG00000002203, ENSGALG00000008978, ENSGALG00000012357, ENSGALG00000012115, ENSGALG00000008455, ENSGALG00000009495, ENSGALG00000003324, ENSGALG00000010999, ENSGALG00000005483
GOTERM_BP_FAT	GO:0060541	respiratory system development	7	0.0701658	2.38265	ENSGALG00000002203, ENSGALG00000016906, ENSGALG00000007129, ENSGALG00000005410, ENSGALG00000009495, ENSGALG00000020423, ENSGALG00000010999
GOTERM_BP_FAT	GO:0043281	regulation of caspase activity	4	0.0701685	4.08454	ENSGALG00000007870, ENSGALG00000008713, ENSGALG00000000466, ENSGALG00000001573
GOTERM_BP_FAT	GO:0008584	male gonad development	4	0.0701685	4.08454	ENSGALG00000012115, ENSGALG00000004790, ENSGALG00000020423, ENSGALG00000004386
GOTERM_BP_FAT	GO:0007059	chromosome segregation	4	0.0701685	4.08454	ENSGALG00000003922, ENSGALG00000008584, ENSGALG00000009690, ENSGALG00000014801
GOTERM_BP_FAT	GO:0048285	organelle fission	6	0.0703662	2.67066	ENSGALG00000015691, ENSGALG00000003085, ENSGALG00000006790, ENSGALG00000008584, ENSGALG00000011881, ENSGALG00000014801
GOTERM_BP_FAT	GO:0007584	response to nutrient	3	0.0731762	6.50973	ENSGALG00000023542, ENSGALG00000016022, ENSGALG00000010926
GOTERM_BP_FAT	GO:0050865	regulation of cell activation	7	0.0756828	2.33683	ENSGALG00000014182, ENSGALG00000016852, ENSGALG00000005192, ENSGALG00000000466, ENSGALG00000002192, ENSGALG00000007416, ENSGALG00000013086
GOTERM_BP_FAT	GO:0001568	blood vessel development	10	0.0804133	1.88688	ENSGALG00000002203, ENSGALG00000008978, ENSGALG00000012357, ENSGALG00000012115, ENSGALG00000008455, ENSGALG00000003580, ENSGALG00000009495, ENSGALG00000003324, ENSGALG00000010999, ENSGALG00000005483
GOTERM_BP_FAT	GO:0052548	regulation of endopeptidase activity	4	0.0807589	3.85762	ENSGALG00000007870, ENSGALG00000008713, ENSGALG00000000466, ENSGALG00000001573
GOTERM_BP_FAT	GO:0048584	positive regulation of response to stimulus	8	0.0827321	2.10416	ENSGALG00000014182, ENSGALG00000016852, ENSGALG00000001501, ENSGALG00000002192, ENSGALG00000007416, ENSGALG00000000251, ENSGALG00000006388, ENSGALG00000005483
GOTERM_BP_FAT	GO:0001503	ossification	6	0.0835869	2.54038	ENSGALG00000002203, ENSGALG00000011468, ENSGALG00000007870, ENSGALG00000003580, ENSGALG00000009495, ENSGALG00000010926
GOTERM_BP_FAT	GO:0032504	multicellular organism reproduction	10	0.0847775	1.86659	ENSGALG00000012357, ENSGALG00000012115, ENSGALG00000004790, ENSGALG00000002540, ENSGALG00000020423, ENSGALG00000014196, ENSGALG00000013925, ENSGALG00000001573, ENSGALG00000017195, ENSGALG00000006565
GOTERM_BP_FAT	GO:0048609	reproductive process in a multicellular organism	10	0.0847775	1.86659	ENSGALG00000012357, ENSGALG00000012115, ENSGALG00000004790, ENSGALG00000002540, ENSGALG00000020423, ENSGALG00000014196, ENSGALG00000013925, ENSGALG00000001573, ENSGALG00000017195, ENSGALG00000006565
GOTERM_BP_FAT	GO:0043085	positive regulation of catalytic activity	11	0.0860989	1.7846	ENSGALG00000014182, ENSGALG00000007870, ENSGALG00000008970, ENSGALG00000000466, ENSGALG00000002192, ENSGALG00000003131, ENSGALG00000013925, ENSGALG00000001573, ENSGALG00000002260, ENSGALG00000024000, ENSGALG00000016959
GOTERM_BP_FAT	GO:0007276	gamete generation	8	0.0880871	2.07275	ENSGALG00000012357, ENSGALG00000012115, ENSGALG00000004790, ENSGALG00000002540, ENSGALG00000014196, ENSGALG00000013925, ENSGALG00000017195, ENSGALG00000006565
GOTERM_BP_FAT	GO:0042330	taxis	5	0.0902966	2.89321	ENSGALG00000013218, ENSGALG00000000951, ENSGALG00000006388, ENSGALG00000007511, ENSGALG00000012456
GOTERM_BP_FAT	GO:0006935	chemotaxis	5	0.0902966	2.89321	ENSGALG00000013218, ENSGALG00000000951, ENSGALG00000006388, ENSGALG00000007511, ENSGALG00000012456
GOTERM_BP_FAT	GO:0001952	regulation of cell-matrix adhesion	3	0.0906074	5.78643	ENSGALG00000009476, ENSGALG00000008616, ENSGALG00000005483
GOTERM_BP_FAT	GO:0015671	oxygen transport	3	0.0906074	5.78643	ENSGALG00000007463, ENSGALG00000001892, ENSGALG00000007468
GOTERM_BP_FAT	GO:0043331	response to dsRNA	3	0.0906074	5.78643	ENSGALG00000007651, ENSGALG00000001501, ENSGALG00000010999
GOTERM_BP_FAT	GO:0031214	biomineral formation	3	0.0906074	5.78643	ENSGALG00000009495, ENSGALG00000010926, ENSGALG00000009594
GOTERM_BP_FAT	GO:0050863	regulation of T cell activation	6	0.0906558	2.4799	ENSGALG00000016852, ENSGALG00000005192, ENSGALG00000000466, ENSGALG00000002192, ENSGALG00000007416, ENSGALG00000013086
GOTERM_BP_FAT	GO:0030155	regulation of cell adhesion	6	0.0906558	2.4799	ENSGALG00000009476, ENSGALG00000015193, ENSGALG00000008616, ENSGALG00000005483, ENSGALG00000010926, ENSGALG00000009362
GOTERM_BP_FAT	GO:0019953	sexual reproduction	9	0.0919313	1.92881	ENSGALG00000017274, ENSGALG00000012357, ENSGALG00000012115, ENSGALG00000004790, ENSGALG00000002540, ENSGALG00000014196, ENSGALG00000013925, ENSGALG00000017195, ENSGALG00000006565
GOTERM_BP_FAT	GO:0052547	regulation of peptidase activity	4	0.0919929	3.65459	ENSGALG00000007870, ENSGALG00000008713, ENSGALG00000000466, ENSGALG00000001573
GOTERM_BP_FAT	GO:0006468	protein amino acid phosphorylation	29	0.0983508	1.32828	ENSGALG00000007924, ENSGALG00000009476, ENSGALG00000003857, ENSGALG00000000466, ENSGALG00000002192, ENSGALG00000008970, ENSGALG00000009495, ENSGALG00000005518, ENSGALG00000015352, ENSGALG00000002279, ENSGALG00000005210, ENSGALG00000010560, ENSGALG00000015403, ENSGALG00000011222, ENSGALG00000013925, ENSGALG00000016406, ENSGALG00000011306, ENSGALG00000011889, ENSGALG00000001501, ENSGALG00000016629,…
GOTERM_BP_FAT	GO:0001944	vasculature development	10	0.0987067	1.80826	ENSGALG00000002203, ENSGALG00000008978, ENSGALG00000012357, ENSGALG00000012115, ENSGALG00000008455, ENSGALG00000003580, ENSGALG00000009495, ENSGALG00000003324, ENSGALG00000010999, ENSGALG00000005483
GOTERM_BP_FAT	GO:0030217	T cell differentiation	5	0.0992238	2.79988	ENSGALG00000000466, ENSGALG00000002192, ENSGALG00000007416, ENSGALG00000013086, ENSGALG00000007866
