# Supplementary material for: Decreased testosterone levels after caponization leads to abdominal fat deposition in chickens
Source: BMC Genomics. 2018 May 9;19:344. doi: 10.1186/s12864-018-4737-3 (PMC5944178; doi:10.1186/s12864-018-4737-3)
Supplement: Supplementary file 3 — The 86 DEGs related to lipid metabolism using GO-terms analysis based on a total of 872 DEGs 45 up-regulated and 41 down-regulated. (XLS 75 kb) [file 12864_2018_4737_MOESM3_ESM.xls]

## Sheet: Additional file  3
The 86 DEGs related to lipid metabolism by Go-terms analysis based on total 872 DEGs （45 up-regulated，41 down-regualted）
Gene	GeneSymbol	logFC	FC	PValue	ctrl_1	ctrl_2	ctrl_3	case_1	case_2	case_3
ENSGALG00000019719	KRT19	-8.44325	0.00287296	5.5e-22	7.53404	27.118	7.71525	0	0.0991332	0
ENSGALG00000005469	novel gene	-5.39303	0.0237978	1.21e-11	1.05933	3.67315	2.66492	0.0988558	0.0594947	0
ENSGALG00000003512	SPINK7	-5.20618	0.0270884	2.21e-19	8.91206	19.3105	41.3109	0.356841	1.04993	0.599093
ENSGALG00000011796	GPRC5A	-4.77037	0.0366418	6.06e-14	4.51553	10.1416	5.13316	0.278657	0.447213	0
ENSGALG00000009844	ACTC1	-3.76863	0.073372	7.73e-11	2.18774	1.76048	1.38369	0.197416	0	0.183566
ENSGALG00000010402	HPGDS	-3.48876	0.0890798	2.19e-06	5.4861	11.0283	1.56024	0.617358	0.371547	0.627862
ENSGALG00000005708	HNF4beta	-3.2207	0.107268	5.67e-09	2.42729	4.10226	3.31911	0.633203	0.33874	0.0817747
ENSGALG00000001234	CETP	-3.21727	0.107524	0.000410386	0.923746	27.6422	2.20148	1.12455	0.644566	1.68052
ENSGALG00000011894	CYP2D6	-2.31592	0.200835	4.76e-16	31.9699	40.0319	28.77	4.49359	7.97269	8.71614
ENSGALG00000019061	MMP1	-2.13313	0.227963	0.00505975	2.11276	0.634239	1.49549	0.237751	0	0.736903
ENSGALG00000009095	LHCGR	-2.08671	0.235416	0.00259496	0.58994	0.645139	0.912714	0.112858	0.237725	0.163968
ENSGALG00000006453	TF	-1.77634	0.291922	3.82e-06	436.749	515.213	1103.6	309.694	184.057	138.99
ENSGALG00000024328	FSTL3	-1.70195	0.30737	0.000248923	4.75449	8.2018	2.59007	1.40916	2.1973	1.41452
ENSGALG00000002477	B3GALT2	-1.66279	0.315828	0.0059357	4.63119	1.42998	5.76014	2.08462	0.501837	1.21148
ENSGALG00000011294	cTR	-1.65762	0.316961	0.00246557	8.54857	7.26112	13.027	3.99223	0.553959	4.92128
ENSGALG00000011227	CDS1	-1.5702	0.336761	0.00607022	0.492482	1.231	0.725651	0.168238	0.344255	0.351979
ENSGALG00000017195	PGR	-1.54403	0.342926	0.0113241	1.90835	2.19393	0.883216	0.561652	1.01406	0.217603
ENSGALG00000026606	ADTRP	-1.52138	0.348353	2.93e-06	28.0677	22.7559	14.506	9.31553	4.3644	9.86352
ENSGALG00000016839	IRS2	-1.45654	0.364367	0.000572931	7.90828	14.0431	5.00087	3.27791	2.47136	4.47979
ENSGALG00000019018	ADRB3	-1.41403	0.375261	0.00333914	9.00888	23.2426	4.62342	5.10336	5.33714	4.08408
ENSGALG00000028529	PTGDS	-1.39847	0.379331	0.000251697	1926.6	2296.53	1714.28	1317.19	354.63	675.249
ENSGALG00000020522	MYRF	-1.34681	0.39316	9.39e-05	3.27338	4.49446	4.14994	1.66989	2.05186	1.19285
ENSGALG00000014662	RBP5	-1.21468	0.430869	0.00127353	41.2796	67.4583	23.7871	27.0955	19.8473	12.8459
ENSGALG00000005990	MGLL	-1.13663	0.454822	0.000600421	24.3397	31.4808	28.2163	21.7898	8.05563	10.1004
ENSGALG00000007114	APOA1	-1.11737	0.460932	0.003774	17234.2	48451.3	14849.5	14183.5	11569.3	13172.7
ENSGALG00000006565	GGT1	-1.10876	0.463693	0.01103	7.51106	10.5738	25.944	10.9107	5.22734	5.29696
ENSGALG00000028928	LCAT	-1.05781	0.48036	0.00199419	17.466	15.4026	17.4976	4.28257	14.1757	7.05165
ENSGALG00000024011	Ex-FABP	-1.05777	0.480374	0.0433398	117.958	293.827	94.909	160.639	26.5347	66.9218
ENSGALG00000000620	FABP3	-1.03693	0.487364	0.0007948	2309.33	4194.39	1781.23	1432.95	1407.57	1388.58
ENSGALG00000016428	Enpp2	-0.943222	0.52007	0.000533356	20.8088	35.863	22.2734	13.9569	11.6602	16.8901
ENSGALG00000000947	FKBP51	-0.872631	0.54615	0.00359296	306.416	534.679	506.348	273.043	187.626	309.375
ENSGALG00000012112	DBI	-0.835719	0.560304	0.00501086	830.751	1374.02	696.057	506.018	473.964	715.964
ENSGALG00000024271	ECHS1	-0.818825	0.566903	0.00287336	118.152	167.3	87.7124	72.72	61.9366	86.0145
ENSGALG00000006785	IRF1	-0.806424	0.571797	0.0378697	68.135	88.4443	30.348	32.7144	59.6065	20.2795
ENSGALG00000004521	GPX3	-0.780583	0.582132	0.00130139	2129.02	2473.92	1869.86	1425.36	1370.49	1150.21
ENSGALG00000008795	GPAM	-0.762715	0.589386	0.0232787	4.85385	5.27916	6.90415	2.52325	3.91794	4.07657
ENSGALG00000002260	CISH	-0.728915	0.603358	0.0155832	94.5591	99.7766	53.6807	32.7497	65.6269	58.2047
ENSGALG00000006680	EHHADH	-0.713982	0.609635	0.0120522	22.8363	17.6595	11.4877	13.2425	7.95805	11.6968
ENSGALG00000025898	SMAD6	-0.709046	0.611725	0.0123175	6.14781	8.09314	4.5078	4.18044	3.5223	4.27585
ENSGALG00000007737	ECI1	-0.682993	0.622872	0.00838702	68.227	104.89	70.4261	64.6946	43.0827	50.8669
ENSGALG00000026910	SMPD1	-0.682478	0.623094	0.00780244	117.611	182.452	119.53	103.77	83.5431	86.4833
ENSGALG00000026153	FOXO6	-0.663631	0.631288	0.0481267	8.73265	16.3921	13.9284	10.8071	6.53001	8.40746
ENSGALG00000003580	MMP2	-0.656634	0.634357	0.0115496	63.2795	95.1309	59.5992	44.5772	48.5661	51.615
ENSGALG00000004509	LOC101747587	-0.653842	0.635585	0.0331995	3083.16	6244.44	4045.96	3803.76	2867.97	2268.65
ENSGALG00000023120	SULT1B1	-0.622494	0.649547	0.010808	74.0616	52.9824	59.3736	31.1363	47.283	48.0426
ENSGALG00000010628	ACSL1	0.488102	1.4026	0.282764	280.133	180.971	40.5813	241.367	240.801	245.653
ENSGALG00000001501	MAPK1	0.588855	1.50405	0.0200893	98.0348	78.5664	92.9366	129.683	112.524	179.649
ENSGALG00000000755	ACER3	0.60528	1.52127	0.0170353	9.28912	7.92569	7.67707	12.5304	14.1814	12.9375
ENSGALG00000011248	PLCL2	0.607771	1.5239	0.03379	5.46204	4.94254	3.37226	6.10755	9.38862	6.56427
ENSGALG00000009848	LPGAT1	0.620907	1.53784	0.0202793	19.3872	14.1702	14.5381	30.3235	19.9295	26.7774
ENSGALG00000012543	GPD2	0.633196	1.551	0.007293	10.9315	10.5479	11.4487	18.9793	16.8868	17.4979
ENSGALG00000015148	ANXA1	0.645351	1.56412	0.0258283	518.024	469.636	291.22	870.35	507.522	701.661
ENSGALG00000016206	AGPAT3	0.646632	1.56551	0.0237222	4.24197	4.46317	3.25244	8.4839	5.99388	5.10906
ENSGALG00000010858	LRP2	0.681062	1.60332	0.0441689	0.814222	0.771685	0.38491	1.12496	1.29158	0.905219
ENSGALG00000007870	SMAD3	0.682405	1.60481	0.00288738	12.6954	9.33279	11.4501	21.5964	16.5019	17.948
ENSGALG00000013205	ETNK1	0.693725	1.61745	0.0171148	15.5966	10.2067	15.0417	21.4967	19.1587	28.1258
ENSGALG00000015147	ALDH1A1	0.704885	1.63002	0.0125846	8.80542	13.243	6.71633	19.132	12.5773	17.2667
ENSGALG00000003131	DGKE	0.719171	1.64624	0.0316803	4.79474	3.21652	5.35058	6.97572	8.25729	7.74953
ENSGALG00000013925	KIT	0.827198	1.77424	0.045479	1.23489	0.71832	1.62599	3.10379	2.05703	1.46054
ENSGALG00000003099	PCTP	0.829066	1.77653	0.0301109	2.43713	2.95724	1.59258	3.4169	5.07374	4.60244
ENSGALG00000009560	MSMO1	0.870881	1.82878	0.00538355	8.04607	10.1791	9.55998	25.6917	15.0762	12.4094
ENSGALG00000012601	GOLM1	0.871258	1.82926	0.00170137	19.2008	13.6158	16.3466	20.8961	34.9186	38.1299
ENSGALG00000005657	CRHR2	0.897266	1.86253	0.0240972	3.44072	3.57041	1.94279	3.48329	9.224	4.9142
ENSGALG00000007178	FADS2	0.915198	1.88583	0.00817656	26.1178	13.3971	9.41843	45.6356	27.6139	22.7119
ENSGALG00000016835	ATP11A	0.945499	1.92585	0.00111849	2.97381	1.7662	2.94164	5.8116	5.37187	4.27521
ENSGALG00000003406	RXRG	0.991181	1.98781	0.0183515	16.7145	13.0624	3.25872	27.608	17.8358	22.7976
ENSGALG00000010902	CERS6	0.993813	1.99144	0.0246708	3.86097	2.14359	2.1443	4.31806	4.85557	7.85852
ENSGALG00000008758	B3GNT5	1.0113	2.01573	0.0101566	4.24065	2.88999	3.40719	5.23197	8.9864	8.13095
ENSGALG00000012791	TBXAS1	1.02284	2.03191	0.0461904	1.28039	0.63645	0.700328	2.44943	1.87619	1.29408
ENSGALG00000015749	ST3GAL5	1.0294	2.04117	0.000409632	4.36474	4.82194	4.17116	7.88623	9.15622	11.7768
ENSGALG00000005453	PLCG2	1.03643	2.05115	0.000148681	2.67552	2.44848	3.59472	5.89957	7.0687	5.74555
ENSGALG00000003818	CYFIP2	1.04234	2.05957	0.00483923	2.22691	1.66573	1.9868	3.68929	7.03534	2.05985
ENSGALG00000017394	INSIG1	1.06726	2.09545	0.00127427	6.81795	7.21691	10.1989	25.6679	13.737	13.605
ENSGALG00000016959	DGKH	1.08702	2.12434	0.0237628	1.6136	0.492442	2.10457	1.99211	3.58596	3.75476
ENSGALG00000001749	ACSBG2	1.08753	2.1251	0.00200967	12.365	6.9009	4.91274	26.2606	13.7057	14.0131
ENSGALG00000011881	CCNA2	1.15002	2.21917	0.00713228	1.6137	1.17646	1.86712	4.31398	3.62053	2.85208
ENSGALG00000006198	LSS	1.21123	2.31535	0.0100815	2.03356	2.84929	2.17119	10.2423	3.25586	3.56787
ENSGALG00000014866	FABP7	1.30608	2.47269	0.0129519	5.31854	6.55642	1.37141	6.84469	17.9248	10.1057
ENSGALG00000007493	NSDHL	1.39485	2.62961	0.0341099	0.307978	0.673589	0.992669	3.24044	1.50698	0.641995
ENSGALG00000005223	ADCYAP1R1	1.94682	3.85523	1.59e-05	2.02771	0.961148	2.26631	7.09918	9.50076	4.23427
ENSGALG00000002988	PHGDH	2.03259	4.09138	0.00874364	1.09935	1.03046	0.30372	8.29967	1.03969	1.17856
ENSGALG00000011469	IGFBP2	2.08822	4.25224	1.29e-08	39.7982	59.9965	73.0527	345.62	122.836	298.474
ENSGALG00000005739	SCD	2.14493	4.42272	3.27e-05	31.2108	8.83895	61.332	150.246	235.617	88.0736
ENSGALG00000016331	SQLE	2.14973	4.43744	0.00010194	0.592099	0.97125	0.624582	6.07542	2.63384	1.52599
ENSGALG00000019459	PMP2	2.24428	4.73801	0.00134449	1.54505	1.18273	0.796797	10.7884	1.06732	5.75438
ENSGALG00000004779	PTGES2	-0.26479		0.257064	16.3457	20.0605	15.1902	16.2055	14.2518	14.4584
