# Supplementary material for: Decreased testosterone levels after caponization leads to abdominal fat deposition in chickens
Source: BMC Genomics. 2018 May 9;19:344. doi: 10.1186/s12864-018-4737-3 (PMC5944178; doi:10.1186/s12864-018-4737-3)
Supplement: Supplementary file 4 — The enriched pathways based on the 872 DEGs. (XLS 61 kb) [file 12864_2018_4737_MOESM4_ESM.xls]

## Sheet: Additional file 4
The enriched pathways based on the 872 DEGs
Term	ID	Input number	Background number	P-Value	Input
ECM-receptor interaction	gga04512	15	59	9.78014e-05	ENSGALG00000011141|ENSGALG00000010926|ENSGALG00000003923|ENSGALG00000007113|ENSGALG00000008978|ENSGALG00000016841|ENSGALG00000016843|ENSGALG00000002389|ENSGALG00000008007|ENSGALG00000019761|ENSGALG00000003589|ENSGALG00000006864|ENSGALG00000007905|ENSGALG00000009362|ENSGALG00000003852
Cell adhesion molecules (CAMs)	gga04514	15	61	0.000134386	ENSGALG00000000608|ENSGALG00000010053|ENSGALG00000026291|ENSGALG00000015816|ENSGALG00000016212|ENSGALG00000015438|ENSGALG00000007511|ENSGALG00000009362|ENSGALG00000003399|ENSGALG00000009523|ENSGALG00000001472|ENSGALG00000006593|ENSGALG00000002192|ENSGALG00000008978|ENSGALG00000026862
PPAR signaling pathway	gga03320	12	47	0.000466563	ENSGALG00000007114|ENSGALG00000007178|ENSGALG00000004509|ENSGALG00000012112|ENSGALG00000005739|ENSGALG00000003406|ENSGALG00000000620|ENSGALG00000010628|ENSGALG00000006680|ENSGALG00000019061|ENSGALG00000001749|ENSGALG00000014866
Focal adhesion	gga04510	20	149	0.00955753	ENSGALG00000008262|ENSGALG00000011141|ENSGALG00000010926|ENSGALG00000005438|ENSGALG00000003923|ENSGALG00000007113|ENSGALG00000008978|ENSGALG00000016841|ENSGALG00000016843|ENSGALG00000001501|ENSGALG00000002389|ENSGALG00000008007|ENSGALG00000019761|ENSGALG00000003589|ENSGALG00000006864|ENSGALG00000007905|ENSGALG00000009362|ENSGALG00000003852|ENSGALG00000008947|ENSGALG00000012456
Arachidonic acid metabolism	gga00590	6	28	0.0243576	ENSGALG00000012791|ENSGALG00000010402|ENSGALG00000004779|ENSGALG00000004521|ENSGALG00000006565|ENSGALG00000028529
Steroid biosynthesis	gga00100	4	14	0.0293025	ENSGALG00000016331|ENSGALG00000009560|ENSGALG00000007493|ENSGALG00000006198
Intestinal immune network for IgA production	gga04672	5	22	0.0320596	ENSGALG00000008978|ENSGALG00000012357|ENSGALG00000000919|ENSGALG00000016852|ENSGALG00000016212
Cytokine-cytokine receptor interaction	gga04060	14	109	0.0367277	ENSGALG00000007121|ENSGALG00000011733|ENSGALG00000027572|ENSGALG00000011954|ENSGALG00000013925|ENSGALG00000003733|ENSGALG00000028140|ENSGALG00000006318|ENSGALG00000012357|ENSGALG00000016852|ENSGALG00000006335|ENSGALG00000011222|ENSGALG00000000951|ENSGALG00000013372
Fatty acid metabolism	gga01212	6	34	0.0495962	ENSGALG00000007178|ENSGALG00000024271|ENSGALG00000005739|ENSGALG00000006680|ENSGALG00000001749|ENSGALG00000010628
